# Supplementary material for: A signature of immune-related genes correlating with clinical prognosis and immune microenvironment in sepsis
Source: BMC Bioinformatics. 2023 Jan 17;24:20. doi: 10.1186/s12859-023-05134-1 (PMC9843880; doi:10.1186/s12859-023-05134-1)
Supplement: Supplementary file 1 — Additional file 1: Table S1. The IRGs from the ImmPort database. Table S2. The 126 immune-related genes that were found to be linked with survival in individuals with sepsis. Table S3. The expression of 20 immune-related genes associated with survival in sepsis patients after LASSO Cox regression analysis. Table S4. The 7 immune-related genes associated with survival in sepsis patients after multivariate Cox regression analysis. Table S5. The differentially expressed genes between different risk groups in sepsis patients [file 12859_2023_5134_MOESM1_ESM.xlsx]

## Sheet: Supplementary Table 1
Supplementary Table 1. The IRGs from the ImmPort database
Symbol
AZGP1
B2M
CALR
CANX
CD1A
CD1B
CD1C
CD1D
CD1E
CD4
CD8A
CD8B
CD74
CREB1
CTSB
CTSE
CTSL1
CTSS
FCER1G
FCGRT
PDIA3
HFE
HLA-A
HLA-B
HLA-C
HLA-DMA
HLA-DMB
HLA-DOA
HLA-DOB
HLA-DPA1
HLA-DPB1
HLA-DQA1
HLA-DQA2
HLA-DQB1
HLA-DRA
HLA-DRB1
HLA-DRB3
HLA-DRB4
HLA-DRB5
HLA-E
HLA-F
HLA-G
HLA-H
MR1
HSPA1A
HSPA1B
HSPA1L
HSPA2
HSPA4
HSPA5
HSPA6
HSPA8
HSP90AA1
HSP90AB1
ICAM1
IFNA1
IFNA2
IFNA4
IFNA5
IFNA6
IFNA7
IFNA8
IFNA10
IFNA13
IFNA14
IFNA16
IFNA17
IFNA21
IFNG
KIR2DL1
KIR2DL2
KIR2DL3
KIR2DL4
KIR2DS1
KIR2DS3
KIR2DS4
KIR2DS5
KIR3DL1
KIR3DL2
KLRC1
KLRC2
KLRC3
KLRD1
LTA
CIITA
MICA
MICB
NFYA
NFYB
NFYC
LGMN
PSMB8
PSMC1
PSMC2
PSMC3
PSMC4
PSMC5
PSMC6
PSMD1
PSMD2
PSMD3
PSMD4
PSMD5
PSMD7
PSMD8
PSMD10
PSMD11
PSMD13
PSME1
PSME1
PSME2
PSME2
RELB
RFX5
RFXAP
SLC10A2
TAP1
TAP2
TAPBP
THBS1
SHFM1
KLRC4
AP3B1
RFXANK
PSMD6
PSME3
PSMD14
CLEC4M
IFI30
PROCR
ADRM1
KIAA0368
TRPC4AP
CD209
UBXN1
ERAP1
TAPBPL
KIR2DL5A
ERAP2
ULBP3
ULBP2
ULBP1
KIR3DL3
RAET1E
RAET1L
UBR1
RAET1G
PDIA2
HAMP
PI3
CAMP
DEFB4
PPBP
REG3G
CXCL14
CXCL16
SLPI
IL8
CXCL10
CXCL9
CXCL5
CXCL11
CXCL6
CXCL1
CXCL12
CXCL13
CXCL2
PF4
XCL1
CXCL3
DEFB103A
CCL13
CCL1
DEFB1
CCL8
ELANE
DEFB103B
DEFA3
DEFA1
TMSB10
DEFA6
DEFA5
DEFA4
LCN2
LCN1
COLEC10
BPI
S100A9
S100A8
DCD
LCN6
S100A12
HTN3
LCN8
LOC728358
CCR10
CELA1
DEFB106A
PENK
BPIL2
MMP12
BPIL3
LEAP2
SFTPD
LCN9
BPIL1
PTGDS
TMSB4X
PGLYRP1
ZC3HAV1
TMSB15A
S100B
S100A13
S100A6
DEFB119
DEFB107A
DEFB105A
SERPIND1
DEFB129
DEFB127
S100P
S100A7
DEFB104A
DEFB126
DEFB106B
DEFB104B
DEFB107B
PGLYRP3
PGLYRP2
S100A10
S100A2
DEFB125
DEFB123
DEFB105B
DEFB132
C20orf185
LCN12
PGLYRP4
S100A11
S100A5
S100A3
S100A1
DEFB128
DEFB108B
HTN1
LMBR1L
S100A7A
DEFB118
COLEC12
TMSB4Y
DEFB131
DEFB134
DEFB130
DEFB124
DEFB121
DEFB116
DEFB115
DEFB114
DEFB113
DEFB112
DEFB110
TMSB15B
DEFB133
S100Z
MAVS
TMSL3
S100A14
LCN10
S100A16
DEFB137
DEFB136
DEFB117
DEFB111
ZC3HAV1L
S100A7L2
LOC731414
LOC730963
COLEC2
DEFB4P
C20orf186
IFNAR1
AZU1
LOC729523
LOC100130154
LOC100134379
LOC100134289
LOC100129216
DEFA1A3
LOC100131433
LCN1L1
S100G
LOC648637
LOC100130969
LOC100133267
LOC100133128
LOC100128174
TCHHL1
TINAGL1
IFNGR1
SLC22A17
WFIKKN1
WFDC2
IL6
UMODL1
TGFB1
PF4V1
MMP9
KAL1
TLR4
IFNG
SPAG11B
A2M
CTSL1
NFKB1
APOBEC3G
FABP6
NOD2
MBL2
SFTPA1B
RBP1
TLR2
SLC40A1
PLAU
IL1B
PAEP
HFE2
MUC5AC
CTSS
OBP2A
PLTP
MX1
DDX58
IL29
IRF3
SFTPA2
SFTPA2B
LPA
LBP
RBP4
SFTPA1
NOX4
LTF
IFNB1
RBP5
FABP7
FABP5
FABP3
FABP2
FABP4
R3HDML
C20orf71
C20orf114
OASL
CRABP2
CRABP1
RBP7
DUOX1
OBP2B
RBP2
LCN15
CETP
FABP12
FABP9
PLUNC
LCNL1
C8G
SPAG11A
PI15
NOX1
PMP2
APOD
ORM2
ORM1
TNF
CTSG
PRTN3
MAPK1
PML
AEN
CYBB
C20orf70
ISG20
BCL3
ISG20L2
NOX5
NOX3
DUOX2
TLR3
TFRC
IFIH1
LRP1
TRIM5
IDO1
GDF15
NEDD4
ADIPOQ
STAT3
STAT1
IL28A
SOCS3
SEMG1
TNFSF10
CCL20
SOCS1
RNASEL
IRF1
IL15
APOBEC3F
RARRES3
CHIT1
IFNA1
CD40
TLR7
PPIA
HFE
ZYX
NLRX1
PGC
VEGFA
IKBKE
ISG15
DHX58
TNFAIP3
TFR2
FCN2
MUC4
F2R
ELN
IL27
MAPT
LYZ
CCL5
LEP
CYLD
KLKB1
CST4
CSRP1
MAPK14
JUN
ITGAV
IRF5
CCR6
IL12B
TLR8
GNLY
CD81
EIF2AK2
APOM
CACYBP
NOD1
MAPK8
MAPK3
BST2
BPHL
PLA2G2A
GRN
NEWENTRY
PDGFRA
GNAI1
WNT5A
FURIN
ADAR
TYK2
NOS2
TRAF3
TPT1
TPM2
NEO1
AHNAK
TLR1
TK2
PRDX2
MX2
FGF2
FGA
TCF7L2
F2RL1
DAK
MSR1
NFKBIZ
LMBR1
SPINLW1
SRC
MPO
ELAVL1
ROBO3
SP1
SOD1
PDF
DLL4
ECD
SLC11A1
DMBT1
TMEM173
SKIV2L
SEMG2
LTA
DES
DCK
DAXX
TNFRSF10A
TNFRSF10B
EED
CCL4
LIMS1
LALBA
APOBEC3H
TMPRSS6
SPINK5
MARCO
BECN1
TNFSF11
KNG1
CSK
KLRK1
KCNH2
JUND
JAK1
CREB1
CLDN4
CCL28
RNASE3
RN7SL1
IRF7
IREB2
ILK
IL18
IL17A
LTB4R
APOBEC3A
MASP2
TRIM27
RELA
IL7R
IL1A
PTX3
IFNAR2
IFN1@
SYTL1
APOBEC3C
DDX17
PTGS2
HTR1A
SEPT-7
CD40LG
CD14
CD8A
CD4
MASP1
PROC
MAP2K2
MAP2K1
HRG
NDRG1
IRF9
TRIM22
LANCL1
PPP4C
HMOX1
HMGB1
HLA-B
RNASE7
ABCC4
HGF
HDAC1
IL28RA
PLSCR1
B2M
BACH2
TANK
PIK3CG
ARRB1
RSAD2
STAB2
TBK1
PDYN
PDGFRB
PDCD1
PCSK2
PCSK1
ARG2
AQP9
FASLG
APOH
BIRC5
ANXA6
IL22
VTN
VIM
VCAM1
PRDX1
GFAP
GBP2
ALB
SLC29A3
OAS1
AGER
UNC93B1
TNFSF4
NOS1
ACTG1
ACTA1
ACO1
SERPINA3
IL8RA
CCL15
CCL14
CCL4
CCL16
CCL19
CCL13
CCL18
CCL17
CCL26
CCL22
CCR3
CCL28
CCL4L2
CCBP2
CCR7
CCL27
CCR8
CCRL1
CCR10
CCL2
CCL21
CCL7
CCL5
CCL3
CCL20
CCL11
CCR5
CCL23
CCL25
CCL1
CCL3L3
CCL4L1
CXCL12
XCL1
CCL8
CCL3L1
CCR1
CCL24
XCL2
CXCL1
CXCL10
CXCR4
CXCL2
CXCR6
CCR4
CXCL11
FAM19A5
FAM19A3
FAM19A4
FAM19A1
FAM19A2
CCL14-CCL15
IL6
TNF
IL1B
IL18
PTK2B
VEGFA
IL4
CDH1
CD40
DEFB103A
F2RL1
MMP9
LTBP1
DEFB4
TNFSF10
IL13
IL10
IL2
PPARG
FGR
MIF
CRP
JAK2
IL1A
PTK2
PTGDR
CD86
HCK
ARRB1
GNAI1
VDR
OLR1
ADRBK1
TXK
RNASE2
CD79A
CD79B
LYN
SYK
BTK
BLNK
VAV3
VAV1
VAV2
RAC1
RAC2
RAC3
PPP3CA
PPP3CB
PPP3CC
CHP
PPP3R1
PPP3R2
CHP2
NFAT5
NFATC1
NFATC2
NFATC3
NFATC4
HRAS
KRAS
NRAS
FOS
JUN
CARD11
BCL10
MALT1
CHUK
IKBKB
IKBKG
NFKB1
RELA
NFKBIA
NFKBIB
NFKBIE
CD81
CD19
CR2
PIK3R5
PIK3R1
PIK3R2
PIK3R3
PIK3CA
PIK3CB
PIK3CD
PIK3CG
AKT3
AKT1
AKT2
GSK3B
INPP5D
CD22
CD72
PTPN6
LILRB3
FCGR2B
RASGRP3
PLCG2
PRKCB
IFITM1
IGH@
IGHA1
IGHA2
IGHD
IGHD@
IGHD1-1
IGHD1-14
IGHD1-20
IGHD1-26
IGHD1-7
IGHD2-15
IGHD2-2
IGHD2-21
IGHD2-8
IGHD3-10
IGHD3-16
IGHD3-22
IGHD3-3
IGHD3-9
IGHD4-11
IGHD4-17
IGHD4-23
IGHD4-4
IGHD5-12
IGHD5-18
IGHD5-24
IGHD5-5
IGHD6-13
IGHD6-19
IGHD6-25
IGHD6-6
IGHD7-27
IGHE
IGHG1
IGHG2
IGHG3
IGHG4
IGHJ@
IGHJ1
IGHJ2
IGHJ3
IGHJ4
IGHJ5
IGHJ6
IGHM
IGHV@
IGHV1-18
IGHV1-2
IGHV1-24
IGHV1-3
IGHV1-45
IGHV1-46
IGHV1-58
IGHV1-69
IGHV1-8
IGHV1-C
IGHV1-F
IGHV2-26
IGHV2-5
IGHV2-70
IGHV3-11
IGHV3-13
IGHV3-15
IGHV3-16
IGHV3-20
IGHV3-21
IGHV3-23
IGHV3-30
IGHV3-30-3
IGHV3-30-5
IGHV3-33
IGHV3-35
IGHV3-38
IGHV3-43
IGHV3-48
IGHV3-49
IGHV3-53
IGHV3-64
IGHV3-66
IGHV3-7
IGHV3-72
IGHV3-73
IGHV3-74
IGHV3-9
IGHV3-D
IGHV3-H
IGHV4-28
IGHV4-30-1
IGHV4-30-2
IGHV4-30-4
IGHV4-31
IGHV4-34
IGHV4-39
IGHV4-4
IGHV4-59
IGHV4-61
IGHV4-B
IGHV5-51
IGHV5-A
IGHV6-1
IGHV7-4-1
IGHV7-81
IGK@
IGKC
IGKDEL
IGKJ@
IGKJ1
IGKJ2
IGKJ3
IGKJ4
IGKJ5
IGKV@
IGKV1-12
IGKV1-13
IGKV1-16
IGKV1-17
IGKV1-27
IGKV1-33
IGKV1-37
IGKV1-39
IGKV1-5
IGKV1-6
IGKV1-8
IGKV1-9
IGKV1D-12
IGKV1D-13
IGKV1D-16
IGKV1D-17
IGKV1D-33
IGKV1D-37
IGKV1D-39
IGKV1D-42
IGKV1D-43
IGKV1D-8
IGKV2-24
IGKV2-28
IGKV2-30
IGKV2-40
IGKV2D-24
IGKV2D-28
IGKV2D-29
IGKV2D-30
IGKV2D-40
IGKV3-11
IGKV3-15
IGKV3-20
IGKV3-7
IGKV3D-11
IGKV3D-15
IGKV3D-20
IGKV3D-7
IGKV4-1
IGKV5-2
IGKV6-21
IGKV6D-21
IGKV6D-41
IGL@
IGLC@
IGLC1
IGLC2
IGLC3
IGLC6
IGLC7
IGLJ@
IGLJ1
IGLJ2
IGLJ3
IGLJ4
IGLJ5
IGLJ6
IGLJ7
IGLV@
IGLV1-36
IGLV1-40
IGLV1-44
IGLV1-47
IGLV1-50
IGLV1-51
IGLV10-54
IGLV11-55
IGLV2-11
IGLV2-14
IGLV2-18
IGLV2-23
IGLV2-33
IGLV2-8
IGLV3-1
IGLV3-10
IGLV3-12
IGLV3-16
IGLV3-19
IGLV3-21
IGLV3-22
IGLV3-25
IGLV3-27
IGLV3-32
IGLV3-9
IGLV4-3
IGLV4-60
IGLV4-69
IGLV5-37
IGLV5-39
IGLV5-45
IGLV5-48
IGLV5-52
IGLV6-57
IGLV7-43
IGLV7-46
IGLV8-61
IGLV9-49
C3
C5
CAMP
CCL1
CCL11
CCL13
CCL14
CCL14-CCL15
CCL15
CCL16
CCL17
CCL18
CCL19
CCL2
CCL20
CCL21
CCL22
CCL23
CCL24
CCL25
CCL26
CCL27
CCL28
CCL3
CCL3L1
CCL3L2
CCL3L3
CCL4
CCL4L1
CCL4L2
CCL5
CCL7
CCL8
CKLF
CMA1
CTSG
CX3CL1
CXCL1
CXCL10
CXCL11
CXCL12
CXCL13
CXCL14
CXCL16
CXCL17
CXCL2
CXCL3
CXCL5
CXCL6
CXCL9
CYR61
DEFA1
DEFA3
DEFA5
DEFB1
DEFB103A
DEFB104A
DEFB4
EDN1
EDN2
EDN3
FGF10
FGF2
HTN3
IL8
LECT2
PF4
PF4V1
PLAU
PPBP
PPBPL1
PROK2
RNASE2
SAA1
SAA2
SBDS
SEMA3A
SEMA3B
SEMA3C
SEMA3D
SEMA3E
SEMA3F
SEMA3G
SEMA4A
SEMA4B
SEMA4C
SEMA4D
SEMA4F
SEMA4G
SEMA5A
SEMA5B
SEMA6A
SEMA6B
SEMA6C
SEMA6D
SEMA7A
SLIT1
SLIT2
TNC
TYMP
XCL1
XCL2
C5AR1
CCBP2
CCR1
CCR10
CCR3
CCR4
CCR5
CCR6
CCR7
CCR8
CCR9
CCRL1
CCRL2
CMKLR1
CX3CR1
CXCR3
CXCR4
CXCR5
CXCR6
CXCR7
CYSLTR1
CYSLTR2
DARC
EDNRA
EDNRB
FPR1
FPR2
FPR2
GPR17
GPR32
GPR33
GPR44
GPR77
IL8RA
IL8RB
LTB4R
LTB4R2
PLAUR
PLXNA1
PLXNA2
PLXNA3
PLXNA4
PLXNB1
PLXNB2
PLXNB3
PLXNC1
PLXND1
PTAFR
ROBO1
ROBO2
ROBO3
RXFP3
XCR1
ADIPOQ
ADM
ADM2
AGRP
AGT
AMBN
AMELX
AMH
ANGPTL5
ANGPTL7
APLN
AREG
ARMET
ARMETL1
ARTN
AVP
AZU1
BDNF
BMP1
BMP10
BMP15
BMP2
BMP3
BMP4
BMP5
BMP6
BMP7
BMP8A
BMP8B
BTC
C19orf10
C3
C5
CALCA
CALCB
CAMP
CAT
CCK
CCL1
CCL11
CCL13
CCL14
CCL14-CCL15
CCL15
CCL16
CCL17
CCL18
CCL19
CCL2
CCL20
CCL21
CCL22
CCL23
CCL24
CCL25
CCL26
CCL27
CCL28
CCL3
CCL3L1
CCL3L2
CCL3L3
CCL4
CCL4L1
CCL4L2
CCL5
CCL7
CCL8
CD320
CD40LG
CD70
CECR1
CER1
CGA
CGB
CGB1
CGB2
CGB5
CGB7
CGB8
CHGA
CHGB
CKLF
CLCF1
CLEC11A
CMA1
CMTM1
CMTM2
CMTM3
CMTM4
CMTM5
CMTM6
CMTM7
CMTM8
CNTF
CORT
CRH
CSF1
CSF2
CSF3
CSH1
CSH2
CSHL1
CSPG5
CTF1
CTGF
CTSG
CX3CL1
CXCL1
CXCL10
CXCL11
CXCL12
CXCL13
CXCL14
CXCL16
CXCL17
CXCL2
CXCL3
CXCL5
CXCL6
CXCL9
CYR61
DEFA1
DEFA3
DEFA5
DEFB1
DEFB103A
DEFB104A
DEFB4
DKK1
EBI3
EDN1
EDN2
EDN3
EGF
EPGN
EPO
EREG
ESM1
FAM3B
FAM3C
FAM3D
FASLG
FGF1
FGF10
FGF11
FGF12
FGF13
FGF14
FGF16
FGF17
FGF18
FGF19
FGF2
FGF20
FGF21
FGF22
FGF23
FGF3
FGF4
FGF5
FGF6
FGF7
FGF8
FGF9
FIGF
FIGNL2
FLT3LG
FSHB
GAL
GALP
GAST
GCG
GDF1
GDF10
GDF11
GDF15
GDF2
GDF3
GDF5
GDF6
GDF7
GDF9
GDNF
GH1
GH2
GHRH
GHRL
GIP
GKN1
GMFB
GMFG
GNRH1
GNRH2
GPHA2
GPHB5
GPI
GREM1
GREM2
GRN
GRP
GUCA2A
HAMP
HBEGF
HDGF
HDGFRP3
HGF
HTN3
IAPP
IFNA1
IFNA10
IFNA13
IFNA14
IFNA16
IFNA17
IFNA2
IFNA21
IFNA4
IFNA5
IFNA6
IFNA7
IFNA8
IFNB1
IFNE
IFNG
IFNK
IFNW1
IGF1
IGF2
IL10
IL11
IL12A
IL12B
IL13
IL15
IL16
IL17A
IL17B
IL17C
IL17D
IL17F
IL18
IL19
IL1A
IL1B
IL1F10
IL1F5
IL1F6
IL1F7
IL1F8
IL1F9
IL1RN
IL2
IL20
IL21
IL22
IL23A
IL24
IL25
IL26
IL27
IL28A
IL28B
IL29
IL3
IL31
IL32
IL33
IL34
IL4
IL5
IL6
IL6ST
IL7
IL8
IL9
INHA
INHBA
INHBB
INHBC
INHBE
INS
INS-IGF2
INSL3
INSL4
INSL5
INSL6
JAG1
JAG2
KGFLP1
KGFLP2
KITLG
KL
LACRT
LECT2
LEFTY1
LEFTY2
LEP
LHB
LIF
LRSAM1
LTA
LTB
LTBP1
LTBP2
LTBP3
LTBP4
MDK
MIA
MIF
MLN
MSTN
NAMPT
NDP
NENF
NGF
NMB
NODAL
NOV
NPFF
NPPA
NPPB
NPPC
NPY
NRG1
NRG2
NRG3
NRG4
NRTN
NTF3
NTF4
NTS
NUDT6
OGN
OSGIN1
OSM
OSTN
OXT
P11
PDGFA
PDGFB
PDGFC
PDGFD
PDGFRA
PDGFRB
PDGFRL
PDYN
PENK
PF4
PF4V1
PGF
PLAU
PMCH
PNOC
POMC
PPBP
PPBPL1
PPBPL2
PPY
PRL
PRLH
PROK1
PROK2
PSPN
PTH
PTH2
PTHLH
PTN
PYY
QRFP
RABEP1
RABEP2
REG1A
RETN
RETNLB
RLN1
RLN2
RLN3
RNASE2
S100A6
SAA1
SAA2
SBDS
SCG2
SCGB3A1
SCT
SCYE1
SECTM1
SEMA3A
SEMA3B
SEMA3C
SEMA3D
SEMA3E
SEMA3F
SEMA3G
SEMA4A
SEMA4B
SEMA4C
SEMA4D
SEMA4F
SEMA4G
SEMA5A
SEMA5B
SEMA6A
SEMA6B
SEMA6C
SEMA6D
SEMA7A
SLIT1
SLIT2
SLURP1
SPP1
SST
STC1
STC2
TAC1
TDGF1
TDGF3
TG
TGFA
TGFB1
TGFB2
TGFB3
THPO
TNC
TNF
TNFRSF11B
TNFSF10
TNFSF11
TNFSF12
TNFSF13
TNFSF13B
TNFSF14
TNFSF15
TNFSF18
TNFSF4
TNFSF8
TNFSF9
TOR2A
TRH
TSHB
TSLP
TXLNA
TYMP
UCN
UCN2
UCN3
UTS2
UTS2D
VEGFA
VEGFB
VEGFC
VGF
VIP
XCL1
XCL2
ACVR1B
ACVR1C
ACVR2A
ACVR2B
ACVRL1
ADCYAP1R1
ADIPOR1
ADIPOR2
ADRB1
ADRB2
AGTR1
AGTR2
AMHR2
ANGPT1
ANGPT4
ANGPTL1
ANGPTL2
ANGPTL3
ANGPTL4
ANGPTL6
APLNR
AR
AVPR1A
AVPR1B
AVPR2
BMPR1A
BMPR1B
BMPR2
BRD8
C3AR1
C5AR1
CALCR
CALCRL
CCBP2
CCR1
CCR10
CCR3
CCR4
CCR5
CCR6
CCR7
CCR8
CCR9
CCRL1
CCRL2
CD40
CMKLR1
CNTFR
CRHR1
CRHR2
CRIM1
CRLF1
CRLF2
CRLF3
CSF1R
CSF2RA
CSF2RB
CSF3R
CX3CR1
CXCR3
CXCR4
CXCR5
CXCR6
CXCR7
CYSLTR1
CYSLTR2
DARC
EDNRA
EDNRB
EGFR
ENG
EPOR
ESR1
ESR2
ESRRA
ESRRB
ESRRG
FGFR1
FGFR2
FGFR3
FGFR4
FGFRL1
FLT1
FLT3
FLT4
FPR1
FPR2
FPR2
FSHR
GALR2
GALR3
GCGR
GHR
GHRHR
GHSR
GIPR
GLP1R
GLP2R
GNRHR
GPER
GPR17
GPR32
GPR33
GPR44
GPR77
HNF4A
HNF4G
HTR3A
HTR3B
HTR3C
HTR3D
HTR3E
IFNAR1
IFNAR2
IFNGR1
IFNGR2
IGF1R
IGF2R
IL10RA
IL10RB
IL11RA
IL11RB
IL12RB1
IL12RB2
IL13RA1
IL13RA2
IL15RA
IL15RB
IL17RA
IL17RB
IL17RC
IL17RD
IL17RE
IL18R1
IL18RAP
IL1R1
IL1R2
IL1RAP
IL1RL1
IL1RL2
IL20RA
IL20RB
IL21R
IL22RA1
IL22RA2
IL23R
IL27RA
IL28RA
IL2RA
IL2RB
IL2RG
IL31RA
IL3RA
IL4R
IL5RA
IL6R
IL7R
IL8RA
IL8RB
IL9R
INSR
KDR
LEPR
LGR4
LGR5
LGR6
LHCGR
LIFR
LTB4R
LTB4R2
LTBR
MC1R
MC2R
MC3R
MC4R
MCHR1
MCHR2
MET
MLNR
MPL
MTNR1A
MTNR1B
NGFR
NMBR
NPR1
NPR3
NR0B1
NR0B2
NR1D1
NR1D2
NR1H2
NR1H3
NR1H4
NR1I2
NR1I3
NR2C1
NR2C2
NR2E1
NR2E3
NR2F1
NR2F2
NR2F6
NR3C1
NR3C2
NR4A1
NR4A2
NR4A3
NR5A1
NR5A2
NR6A1
NRP1
NRP2
OGFR
OPRD1
OPRK1
OPRL1
OPRM1
OSMR
OXTR
PGR
PGRMC2
PLAUR
PLXNA1
PLXNA2
PLXNA3
PLXNA4
PLXNB1
PLXNB2
PLXNB3
PLXNC1
PLXND1
PPARA
PPARD
PPARG
PRLHR
PRLR
PTAFR
PTGDR
PTGDS
PTGER1
PTGER2
PTGER3
PTGER4
PTGFR
PTH1R
PTH2R
RARA
RARB
RARG
ROBO1
ROBO2
ROBO3
RORA
RORB
RORC
RXFP1
RXFP2
RXFP3
RXRA
RXRB
RXRG
S1PR1
S1PR2
SCTR
SDC1
SDC2
SDC3
SDC4
SORT1
SSTR1
SSTR2
SSTR5
ST2
TACR1
TEK
TGFBR1
TGFBR2
TGFBR3
THRA
THRB
TIE1
TNFRSF10A
TNFRSF10B
TNFRSF10C
TNFRSF10D
TNFRSF11A
TNFRSF12A
TNFRSF13B
TNFRSF13C
TNFRSF14
TNFRSF17
TNFRSF18
TNFRSF19
TNFRSF1A
TNFRSF1B
TNFRSF21
TNFRSF25
TNFRSF4
TNFRSF6B
TNFRSF8
TNFRSF9
TRHR
TSHR
TUBB3
VDR
VIPR1
VIPR2
XCR1
IFNA10
IFNA13
IFNA14
IFNA16
IFNA17
IFNA2
IFNA21
IFNA4
IFNA5
IFNA6
IFNA7
IFNA8
IFNB1
IFNE
IFNG
IFNK
IFNW1
IFNAR2
IFNGR1
IFNGR2
IL11
IL12A
IL12B
IL13
IL15
IL16
IL17A
IL17B
IL17C
IL17D
IL17F
IL18
IL19
IL1A
IL1B
IL1F10
IL1F5
IL1F6
IL1F7
IL1F8
IL1F9
IL1RN
IL2
IL20
IL21
IL22
IL23A
IL24
IL25
IL26
IL27
IL28A
IL28B
IL29
IL3
IL31
IL32
IL33
IL34
IL4
IL5
IL6
IL6ST
IL7
IL8
IL9
TXLNA
IL10RA
IL10RB
IL11RA
IL11RB
IL12RB1
IL12RB2
IL13RA1
IL13RA2
IL15RA
IL15RB
IL17RA
IL17RB
IL17RC
IL17RD
IL17RE
IL18R1
IL18RAP
IL1R1
IL1R2
IL1RAP
IL1RL1
IL1RL2
IL20RA
IL20RB
IL21R
IL22RA1
IL22RA2
IL23R
IL27RA
IL28RA
IL2RA
IL2RB
IL2RG
IL31RA
IL3RA
IL4R
IL5RA
IL6R
IL7R
IL8RA
IL8RB
IL9R
ST2
HLA-A
HLA-B
[truncated: 500 more rows]

## Sheet: Supplementary Table 2
Supplementary Table 2. The 126 immune-related genes that were found to be linked with survival in individuals with sepsis
ID	HR	HR.95L	HR.95H	P value
CX3CR1	0.670295	0.555442	0.808896	3.02489e-05
ITGAL	0.388666	0.229985	0.656831	0.000415498
TMSB10	0.36458	0.205899	0.645552	0.000537662
IL27RA	0.435261	0.260446	0.727416	0.00150049
LCK	0.554887	0.385598	0.798501	0.00151558
PTX3	1.41283	1.13983	1.75121	0.00160691
TFRC	1.38285	1.12921	1.69347	0.00171659
CCL5	0.719605	0.58461	0.885772	0.00190759
CXCR3	0.241959	0.095351	0.613987	0.00282074
TNFRSF8	0.400971	0.218385	0.736211	0.00320081
PIK3CD	0.301038	0.135438	0.669115	0.00321984
PSMB8	0.465396	0.279243	0.775645	0.00333767
IFI30	0.412356	0.226814	0.74968	0.00367687
PPP3CB	2.40325	1.31729	4.38446	0.00425902
CD3E	0.375906	0.192046	0.73579	0.00429908
NFYC	0.272683	0.111022	0.669739	0.00459223
ADCYAP1R1	3.78428	1.48498	9.64373	0.00529671
EDNRB	2.31487	1.27923	4.18894	0.00554121
TRIM27	0.528624	0.336806	0.829686	0.00557514
KCNH2	1.64239	1.15542	2.3346	0.005691
LTB	0.623875	0.446015	0.872662	0.00586129
DEFA4	1.19414	1.05246	1.35488	0.00589501
ARRB1	0.435734	0.240573	0.789217	0.00612497
TRBC1	0.766642	0.633133	0.928304	0.00648819
CTSG	1.18971	1.04943	1.34876	0.00665606
IL32	0.652892	0.479502	0.88898	0.00678502
FCGR3A	0.670832	0.502318	0.89588	0.00683274
THBS1	1.37839	1.09042	1.74241	0.00727589
VEGFA	2.14311	1.22784	3.74065	0.00731363
SERPINA3	3.14529	1.35332	7.31009	0.00774209
CD244	0.424548	0.225314	0.799957	0.008038
HBEGF	1.38148	1.08617	1.75709	0.00844947
JUN	2.19267	1.22232	3.93334	0.00845639
IKBKB	0.236909	0.0810545	0.692443	0.00849886
CD81	0.639522	0.457045	0.894855	0.00910424
PAK1	0.597722	0.405847	0.880312	0.00917849
ELANE	1.19555	1.04476	1.36811	0.00941861
CD3G	0.703313	0.539077	0.917585	0.00949096
ESR1	2.64643	1.26576	5.53312	0.00970248
HLA-B	0.336534	0.147083	0.770005	0.00991298
CMTM3	0.474095	0.26859	0.836836	0.0100421
KLRK1	0.669689	0.4933	0.909149	0.0101512
OPRD1	2.37999	1.22583	4.62082	0.0104229
CXCL1	1.83843	1.15128	2.9357	0.0107757
SOS1	0.321012	0.133984	0.769113	0.0108086
TFR2	1.5085	1.09579	2.07666	0.0117064
CCL3	1.39608	1.07522	1.8127	0.0122708
APLNR	3.16992	1.28348	7.82903	0.0123847
CD320	0.366203	0.166284	0.80648	0.0126346
CD28	0.181993	0.0474484	0.698055	0.0129903
NFYB	2.66977	1.22971	5.79622	0.0130372
JAK1	0.483694	0.272494	0.858587	0.0131116
CD14	0.663243	0.479422	0.917545	0.0131521
IL23A	0.689153	0.513371	0.925125	0.0132128
S100A11	0.514096	0.302643	0.873287	0.0138492
TNFRSF14	0.409536	0.200244	0.837578	0.0144657
TYROBP	0.490675	0.273788	0.879372	0.0167658
INHBA	1.43062	1.06666	1.91877	0.0168136
CD74	0.684115	0.500908	0.93433	0.0169832
CSK	0.542594	0.327739	0.898301	0.017458
NFATC2	0.679044	0.492986	0.935321	0.0178243
ISG20L2	0.494342	0.275524	0.886941	0.018165
HLA-DRB1	0.75966	0.604566	0.954541	0.0183106
FLT3LG	0.399694	0.186555	0.856346	0.0183309
CLEC11A	2.52924	1.16951	5.46986	0.0183816
DCK	1.43605	1.06254	1.94084	0.0185384
NFATC3	0.629883	0.424696	0.934204	0.0215394
SEMA4D	0.60074	0.388312	0.929378	0.0220833
TNFRSF12A	1.94756	1.09909	3.45103	0.022391
PIK3CG	0.538148	0.315425	0.918139	0.0230075
VAV1	0.539267	0.316297	0.919417	0.0232926
ANGPT1	2.3494	1.12202	4.91942	0.0234947
BRAF	1.64533	1.06554	2.54059	0.0246808
IGF2R	0.704905	0.519186	0.957057	0.0250079
CD8A	0.72494	0.547176	0.960454	0.0250209
MICA	0.407245	0.185513	0.894	0.0251386
APOBEC3F	0.346846	0.137	0.878117	0.0254692
NOX4	2.73515	1.12246	6.66487	0.0268165
DDX17	0.37098	0.154008	0.893633	0.0270578
HSPA6	0.74373	0.57165	0.967611	0.0274406
TNFSF14	0.684556	0.488504	0.959291	0.0277097
PRKCQ	0.496387	0.266052	0.926137	0.0277282
OPRL1	0.602416	0.382632	0.948445	0.0286306
CTSS	0.574283	0.349104	0.944707	0.0289667
HLA-DPA1	0.753295	0.583994	0.971677	0.0291705
CBL	0.564288	0.337186	0.944348	0.0294124
GSK3B	0.511302	0.279501	0.935344	0.0294898
IL1RAP	1.3304	1.02823	1.72137	0.0298739
IL2RG	0.567423	0.339764	0.947627	0.0303459
TRBV9	0.659335	0.451873	0.962046	0.0307199
IL1R2	1.33384	1.02084	1.7428	0.0347589
IL1RL1	1.93483	1.04799	3.57213	0.0348751
VIPR2	1.62558	1.0343	2.55488	0.0351926
GNLY	0.792754	0.638544	0.984207	0.0353612
DEFB4A	2.4317	1.06159	5.57011	0.0356153
CD3D	0.750962	0.574863	0.981006	0.0356744
CD8B	0.543662	0.306646	0.963877	0.0369887
IL2RB	0.761699	0.58966	0.98393	0.0371608
PGC	1.7043	1.03122	2.81669	0.0375336
IL12RB1	0.266485	0.0764939	0.928366	0.0378304
TNFSF12	0.482536	0.242321	0.960879	0.0381241
PTPN6	0.508749	0.268413	0.964281	0.0383165
PLXNB2	0.577478	0.342896	0.97254	0.038955
ZAP70	0.421537	0.185398	0.958442	0.0392795
FASLG	0.301722	0.0961381	0.946932	0.040033
CCL22	1.93355	1.02895	3.6334	0.0404972
IL6R	0.664727	0.449665	0.982647	0.0405854
RASGRP1	0.571978	0.334739	0.977354	0.0409768
IL18RAP	1.45828	1.01472	2.09574	0.0414566
ADIPOR2	2.22683	1.02908	4.81863	0.0420774
TNFSF10	0.632666	0.406306	0.985135	0.0427391
TGFBR3	0.672456	0.457665	0.988052	0.0432603
PRTN3	1.25001	1.00665	1.5522	0.0433914
JAG2	1.65494	1.0134	2.70259	0.0440964
TNFAIP3	1.27277	1.00457	1.61256	0.0457459
CCR5	0.533196	0.28725	0.989723	0.0462946
APOBEC3G	0.641342	0.414327	0.992739	0.0462994
PTAFR	0.643978	0.417384	0.993589	0.0466976
ADAR	0.544416	0.298888	0.99164	0.0468775
FURIN	1.58448	1.00618	2.49515	0.0469734
CSF1R	0.481103	0.233735	0.990265	0.0469752
HMGB1	1.71551	1.00509	2.92807	0.0478644
IL7R	0.804094	0.647853	0.998015	0.0479296
NFKB1	0.540678	0.293772	0.995102	0.0481842
HLA-DPB1	0.718208	0.516251	0.99917	0.0494268
DMBT1	2.0985	1.00172	4.39614	0.0494694

## Sheet: Supplementary Table 3
Supplementary Table 3. The expression of 20 immune-related genes associated with survival in sepsis patients after LASSO Cox regression analysis
ID	Futime	Fustat	NFYC	THBS1	TMSB10	DEFA4	VEGFA	CCL5	JUN	KCNH2	TRIM27	PTX3	SERPINA3	PIK3CD	CX3CR1	CXCR3	EDNRB	HBEGF	ADCYAP1R1	ESR1	TNFRSF8	CD3E
GSM1602805	28	0	4.2012	2.88861	10.4513	7.02119	3.99885	6.99413	2.88379	3.028	5.74305	5.71948	2.33035	5.89855	6.67529	3.32923	2.23548	2.40133	2.47292	2.40677	2.92662	2.8308
GSM1602811	28	0	4.37686	4.41336	10.157	3.65657	3.6523	8.12586	2.2118	2.81958	7.2802	2.568	2.72006	5.97812	7.13223	3.09891	2.43609	2.68921	2.43777	2.72221	3.31323	2.40133
GSM1602812	28	0	3.5613	3.74803	10.3425	7.43643	3.56591	7.97708	2.6804	3.21482	6.37099	2.83004	2.39067	5.78866	7.06403	3.07421	2.72053	2.15708	2.77648	2.40018	2.85464	2.05691
GSM1602815	28	0	3.95614	3.15403	10.3643	10.6317	3.99602	6.96277	2.91856	3.43732	5.57348	5.67693	2.49977	5.55551	8.19419	2.88405	2.33685	2.28132	2.24967	2.56975	4.14138	2.11686
GSM1602816	28	0	3.98624	4.87225	10.8343	9.2814	3.32563	8.92057	2.30402	3.8621	6.1671	2.84755	2.58028	5.64727	8.73983	2.70247	2.87312	2.08116	2.37992	2.64108	3.74263	3.3529
GSM1602820	28	0	4.04458	4.38387	10.6445	7.64602	3.25128	9.02269	2.35706	4.42033	6.70877	2.70679	2.41491	6.00772	8.77859	2.99156	2.30681	2.03554	2.57708	2.86598	3.64751	2.48427
GSM1602824	28	0	3.74173	4.82457	9.60708	8.404	4.74725	6.44147	2.80153	3.38781	5.47065	7.19254	2.75165	5.24861	5.21675	2.7044	2.15032	3.67493	2.55751	2.61777	2.47398	3.18041
GSM1602832	28	0	3.73343	3.71195	10.463	3.83106	3.14814	9.39146	2.91105	3.10155	6.04177	2.54783	2.59707	6.18223	8.07909	2.99531	2.26636	2.47857	2.75433	2.62713	3.25376	3.5272
GSM1602834	28	0	4.12246	5.11762	9.98041	8.36538	2.99857	9.41014	2.47614	3.81634	7.21418	3.68418	2.86722	6.0389	5.1551	2.57338	2.72537	2.31706	2.57906	2.43142	3.57165	2.2109
GSM1602840	28	0	3.55977	3.27747	10.6317	3.16047	3.93532	8.3327	2.99991	2.31706	7.33512	2.32673	2.34926	5.85686	7.90355	3.00343	2.08798	2.31977	2.46686	2.1548	2.92326	2.60168
GSM1602841	28	0	4.00359	3.90708	10.3956	3.84502	3.46141	9.33751	2.41241	3.16495	6.02193	2.56102	2.31104	6.03146	8.57392	3.50955	2.07803	2.22791	2.63124	2.59931	3.23409	3.20693
GSM1602843	28	0	3.82632	3.96161	10.6702	8.30476	3.22007	9.64214	2.48065	3.28069	5.82921	3.17067	2.39468	5.18922	8.86683	2.6792	2.23713	2.00979	2.57191	2.79436	2.8421	2.27688
GSM1602845	28	0	4.24884	4.5682	10.1656	3.8394	3.57243	8.15985	2.16039	3.9752	6.91491	2.85464	2.75165	6.14034	6.82385	3.19062	2.40677	2.12807	2.51867	2.74042	3.02256	2.7709
GSM1602847	28	0	3.64788	3.41247	10.3326	10.9253	3.24907	9.94666	2.47507	3.91295	5.85427	4.39074	2.43142	5.76684	9.32636	3.02121	2.29093	2.32374	2.22324	2.65769	2.47804	3.61566
GSM1602850	28	0	4.10241	4.04695	10.463	3.31418	3.37446	8.22638	2.60337	3.1199	6.51485	2.72339	2.54455	6.12641	8.52851	3.13954	2.4695	2.44267	2.45074	2.54636	3.59316	1.9258
GSM1602852	28	0	3.48408	3.18736	10.121	9.91458	4.11805	8.00849	4.44963	4.00925	5.32096	6.07308	2.50108	5.22298	8.75122	2.51768	2.53634	2.45046	2.64009	2.26829	2.73661	2.0673
GSM1602856	28	0	4.4361	4.65508	10.3643	10.1023	3.1511	9.25414	2.7519	3.14163	6.56903	3.14394	2.29093	6.0342	8.00586	3.31288	2.16758	2.27386	2.7013	2.89527	3.55331	2.62905
GSM1602860	28	0	4.46583	4.27245	10.0148	5.49852	3.47756	9.44829	2.55776	3.49748	7.30607	2.47426	2.87969	6.47942	7.89883	3.02853	2.4141	2.26676	2.52339	3.21546	3.08854	2.86671
GSM1602869	28	0	3.94352	4.91149	9.24297	9.33208	3.08485	8.00586	2.30962	5.11693	5.61367	4.5004	2.7075	5.76684	6.9911	3.0198	2.4107	2.59613	2.52788	2.72894	3.58478	2.4666
GSM1602878	28	0	3.43281	4.84854	9.78968	5.8507	3.74003	10.8778	3.06416	4.11758	6.24341	2.66231	2.65723	5.50395	8.50827	3.28674	2.43387	2.07725	2.78565	2.78828	2.68994	2.84261
GSM1602882	28	0	3.82197	3.60544	10.6445	8.11476	3.68184	8.90383	2.41573	3.38476	6.20232	4.31503	2.39208	5.70954	9.07449	2.84404	2.28836	2.21661	2.63362	2.36204	3.14193	2.84631
GSM1602883	28	0	3.75578	5.01674	9.82811	8.36538	3.23597	7.25607	2.67458	2.79807	5.87967	3.5207	2.39674	5.53911	5.57814	3.11372	2.59204	2.78444	2.62905	2.68557	4.55387	2.07959
GSM1602885	28	0	4.09018	4.61538	9.45439	8.04456	3.29693	7.99506	2.47426	2.92635	6.01046	4.29992	2.4526	5.40271	5.68104	2.60385	2.28022	2.06825	2.50522	2.37963	3.36118	2.11503
GSM1602889	28	0	3.7743	3.81414	10.0931	3.53845	2.84983	7.46317	2.43609	2.70799	6.3599	3.43699	2.18203	5.49152	8.16262	2.7282	2.90797	3.25158	2.55172	2.33196	3.02877	2.1378
GSM1602906	28	0	4.10578	3.68184	10.2915	8.41733	4.01386	8.82558	2.86075	2.76996	5.88144	3.14904	2.17119	5.82162	8.45375	2.70178	2.03351	2.30856	2.50002	2.28651	3.80638	3.01386
GSM1602907	28	0	4.47538	5.22228	11.1362	7.76216	3.5613	9.16305	2.73373	3.72104	6.0068	2.92117	2.24508	6.00866	8.4569	3.46463	2.21792	2.31034	2.63172	2.53584	2.87868	2.7287
GSM1602921	28	0	4.22939	3.08599	10.4741	6.30906	3.21451	8.30814	2.35675	3.06692	6.57135	2.44401	2.52238	5.74476	8.37809	3.08881	2.12485	2.01318	2.41879	2.53338	2.93859	3.47217
GSM1602930	28	0	4.03697	4.74012	10.5693	6.55469	3.59394	9.39782	3.09106	3.51215	5.99023	3.54176	2.35706	5.75737	8.07651	2.67581	2.1123	2.12676	2.53882	2.30646	3.03565	2.98753
GSM1602933	28	0	3.47325	4.94245	10.1945	10.1391	4.25138	9.33751	2.47108	4.93116	5.62356	5.36865	2.20626	5.27673	7.74418	2.79341	2.22709	2.09183	2.29701	2.40275	3.00986	2.5026
GSM1602936	28	0	3.5985	3.7904	10.2522	4.79069	3.49274	8.16262	2.45366	3.21789	5.53911	2.97571	2.23384	5.57584	7.80355	2.74493	2.25092	3.47325	2.45234	2.36632	2.95465	1.94149
GSM1602937	28	0	3.93763	4.02374	10.2132	8.1036	3.48481	10.2915	2.56227	5.02008	5.60812	2.47535	3.01706	6.05608	9.33751	3.8137	2.17177	2.02637	2.50522	2.54156	2.80204	3.34072
GSM1602940	28	0	4.16047	4.24932	9.11304	4.87906	3.99415	8.32665	2.6736	4.13836	5.79898	2.48795	3.55859	6.37645	7.60868	2.80251	2.22016	1.88128	2.59931	4.17408	3.12867	2.07725
GSM1602945	28	0	3.9705	4.28708	10.8052	6.87781	3.958	9.80492	2.33808	3.55597	6.17922	3.43942	2.69165	5.50475	9.04153	2.62834	2.41324	1.91038	2.44648	2.82136	2.57441	2.90215
GSM1602958	28	0	3.17861	4.25591	10.121	6.21371	3.13125	8.95986	2.39817	3.53808	5.82921	2.68066	2.37309	4.73373	7.19937	2.48768	2.09914	2.49287	2.35426	2.29023	2.43964	3.30048
GSM1602968	28	0	3.05501	4.35849	10.6317	6.40533	3.54741	10.3741	2.71279	4.68043	5.54062	3.66269	2.30222	4.82205	8.51166	3.16911	2.02637	4.0489	2.53312	2.62738	2.52514	3.11741
GSM1602973	28	0	3.20023	3.41317	10.6317	4.25138	3.0578	10.9253	2.85212	5.49927	5.04331	3.31453	2.73637	5.30435	10.121	3.04953	2.33624	1.94678	2.80995	3.63601	2.76408	5.23302
GSM1602975	28	0	3.64907	4.41232	10.5213	9.40405	3.37446	9.48653	3.07448	2.97333	6.43703	3.15842	2.19854	5.32096	8.92915	2.70463	2.26791	2.19711	2.48848	2.36294	3.25532	2.59931
GSM1691863	28	0	4.37795	5.67273	9.85837	7.61268	3.5163	8.37809	2.48378	4.35479	6.04078	3.74847	2.57929	6.0712	6.00591	3.0085	2.57314	3.47108	2.4827	2.97597	3.83852	2.41436
GSM1691867	28	0	3.93394	4.68166	10.0931	8.65479	3.05613	9.21643	2.49489	3.40395	5.57503	2.39149	2.60438	5.8138	7.68407	2.61248	2.55126	1.98842	2.34132	2.88581	2.62042	2.34358
GSM1691874	28	0	4.32967	4.65329	10.407	7.21904	3.48014	7.34589	2.9934	3.42612	7.29906	3.8525	2.57142	5.69153	4.10827	3.02553	2.48142	1.99887	2.69984	2.61946	3.3067	2.31313
GSM1691877	28	0	4.02652	4.87967	9.60027	10.7485	3.69185	8.99096	2.52139	4.32284	5.90557	4.0995	2.56152	5.77016	6.15907	2.7087	2.23426	2.23548	2.63812	2.91856	3.20659	2.10553
GSM1691878	28	0	4.37249	4.51315	10.7087	5.78115	3.45645	8.79047	3.0242	2.91777	6.04845	3.19572	2.37791	6.10998	8.62348	3.45573	2.47347	2.28394	2.43497	2.94391	4.49254	3.13571
GSM1691882	28	0	4.27497	4.27095	9.20072	5.3591	3.80638	6.35778	2.82558	2.59683	6.47942	3.16109	2.48795	5.95545	6.09817	3.01735	2.1261	2.05349	2.22194	2.40872	2.9749	2.35304
GSM1691890	28	0	3.52218	3.53189	11.0043	6.37433	3.08403	8.46723	2.38591	2.66712	7.13223	2.82186	2.35983	5.07556	8.77859	2.8448	2.07485	2.4076	2.31844	2.62372	2.88836	2.95051
GSM1691895	28	0	4.22114	4.43877	10.4741	5.58781	3.09583	9.67005	2.67752	3.28897	6.45976	2.38915	2.75408	5.95178	7.84543	2.88682	3.12156	2.54611	2.74467	2.37338	3.63953	3.26326
GSM1691897	28	0	3.99931	5.56488	10.6445	8.3112	2.81832	9.93782	2.51291	3.72145	6.0124	2.84261	2.98512	5.98647	9.45439	3.66776	2.49023	2.38023	2.90745	2.45102	4.76765	3.58745
GSM1691903	28	0	3.77851	4.13387	10.1111	9.60027	3.0023	8.49454	2.1962	4.48194	5.92331	3.39802	2.4113	5.91704	8.20588	3.20023	2.19854	2.24254	3.05308	2.68485	2.9243	3.28069
GSM1691911	28	0	3.42544	3.9589	11.0674	8.87099	3.13363	10.0759	2.8134	2.63961	5.94298	4.30044	2.25977	5.17312	9.74337	3.13216	2.38442	2.72633	2.46191	2.48637	3.36288	2.94659
GSM1691915	28	0	4.26786	5.02665	9.96413	5.57185	2.97145	8.90383	2.37493	2.85696	6.6814	2.57834	2.62979	5.8507	7.56792	3.09163	3.06165	2.52934	2.37879	3.06806	3.15956	2.26557
GSM1691928	28	0	4.21187	4.63614	10.6061	8.25896	3.24245	9.64214	2.6132	3.48552	5.63655	2.47777	2.37097	6.16913	8.37809	2.68653	2.17802	2.27386	2.33841	2.54406	3.9003	2.79292
GSM1691929	28	0	4.71721	3.40704	9.85132	8.55643	3.10938	8.79454	2.88405	4.36389	6.67765	2.82705	2.48689	6.31444	8.52851	3.04732	2.60611	2.21971	2.29093	2.62278	3.78317	2.47082
GSM1691933	28	0	3.76588	4.14662	9.736	9.06967	3.49164	6.30906	2.93807	3.14013	6.15423	5.37089	2.61635	5.22298	5.67025	2.97174	3.02607	2.88786	2.59153	2.10338	4.37686	2.1476
GSM1691941	28	0	4.15003	4.69409	9.93022	5.89763	3.34764	5.95822	3.80207	2.89302	6.27897	2.62372	2.2305	5.25442	5.53682	2.42208	3.21204	3.26105	2.44128	2.7159	3.27083	2.2521
GSM1691959	28	0	4.28965	4.41282	10.0672	9.05575	3.6027	9.64892	2.73637	2.67581	5.71696	3.30308	2.97145	5.8516	8.99988	2.78901	2.49051	2.56251	2.79807	2.54611	4.05645	2.70991
GSM1691960	28	0	4.10241	4.72781	10.6317	9.9723	3.58591	10.2426	2.86696	3.42612	6.11192	3.3932	2.58863	5.7245	9.82811	3.19931	2.3075	2.19236	2.5103	2.49157	3.46107	3.28516
GSM1691961	28	0	4.13784	3.97331	10.4513	3.78914	3.52969	9.12318	2.06471	4.08778	7.13699	2.56675	2.76996	5.92507	8.23791	2.81069	2.37963	1.8929	3.30215	3.22493	3.02714	2.50773
GSM1691962	28	0	3.64463	4.05215	10.763	11.7925	3.83239	8.72871	2.37821	3.32955	5.70372	4.8258	2.32473	5.75991	8.88293	3.29213	2.11893	2.03941	2.6132	2.50598	2.63478	3.35656
GSM1691973	28	0	4.19027	4.24983	10.4178	5.7388	3.2375	9.68466	2.64656	2.54279	5.78198	3.0293	2.35084	5.87263	9.95529	3.05389	2.0764	2.25169	2.31207	2.50418	2.8231	3.00259
GSM1691983	28	0	4.03603	4.9559	10.407	9.10371	3.29884	6.45399	2.4107	2.37493	6.62123	3.9682	2.36234	5.25079	5.52654	2.41907	2.89806	3.06608	2.60288	2.31313	3.62442	2.1593
GSM1691986	28	0	3.9201	4.68225	10.1841	5.79633	3.29151	7.58814	2.64656	3.38818	6.56903	3.02553	2.50799	5.67777	8.03117	2.66033	3.04144	2.30435	2.47884	2.29909	3.77936	2.14066
GSM1691989	28	0	3.81802	4.78953	10.6969	6.10302	3.33515	10.0148	2.40677	3.99461	5.87351	2.53362	2.3326	5.93937	8.98202	3.51552	2.67944	2.09835	2.54807	2.5259	4.51146	3.69911
GSM1691993	28	0	4.26525	3.62404	11.0362	7.21418	3.09215	10.2813	2.69551	3.6542	5.92681	2.75335	2.70967	5.80406	9.51237	3.22187	2.25899	2.16813	2.33655	3.30865	3.48734	3.45889
GSM1692002	28	0	4.2989	3.92093	10.4974	10.4513	3.31646	8.06366	2.7044	3.20448	6.17313	3.2531	2.47589	5.46921	7.66501	3.44614	2.41269	2.51056	2.29386	2.5209	4.235	3.68898
GSM1692008	28	0	3.82938	4.05933	10.2715	7.72593	3.35826	9.96413	2.36632	3.70349	6.11962	2.70535	2.58418	5.8507	8.86683	3.31485	2.56051	2.21486	2.90874	2.81858	2.55325	3.37213
GSM1692009	28	0	3.78149	5.55309	11.0207	9.37939	3.48087	6.805	2.9103	3.00606	5.85686	3.58358	2.20149	5.16277	7.47504	2.91262	2.43964	2.42377	2.45394	2.41963	2.93258	2.74257
GSM1692016	28	0	3.88482	4.58882	10.7361	6.40194	3.44179	9.19039	2.48243	2.95101	6.81309	2.67801	2.64514	5.48453	4.70353	2.97359	2.23509	2.16652	2.29202	2.54586	2.52214	2.66327
GSM1692022	28	0	3.53487	6.72473	9.89091	3.85162	3.74636	8.8022	2.4036	3.60981	5.50007	3.46182	2.43443	5.42982	6.50197	2.90874	2.57363	3.99318	2.87541	2.9573	2.62738	2.34552
GSM1692032	28	0	3.82632	3.44434	10.1302	5.8717	3.5207	9.76677	2.96764	4.46362	5.84884	3.15258	2.9067	6.3513	8.53207	2.77891	2.3061	2.43332	2.45366	2.94659	2.99447	3.3453
GSM1692033	28	0	3.59623	3.64385	10.6969	3.41558	2.66112	11.3346	3.59924	3.71737	6.00016	3.13272	2.98378	5.86645	10.3643	4.65858	2.12862	2.47426	2.45338	2.757	2.90139	5.40418
GSM1692041	28	0	3.7107	3.42087	10.7361	6.59694	4.2175	8.71748	2.79074	2.58467	5.82243	5.04065	1.81801	5.51655	8.76665	3.04255	2.41041	2.29276	2.66856	2.58173	3.27337	3.19001
GSM1692042	28	0	4.14469	3.92593	10.5213	6.02475	3.48879	9.46082	2.37279	3.60308	5.65222	2.66806	2.70155	6.03793	8.47079	3.67942	1.92176	1.98021	2.16758	2.3549	3.2679	3.75747
GSM1692055	28	0	4.02328	6.34467	10.8932	5.00106	3.3932	9.59335	2.25457	3.18223	6.67881	3.7468	2.90821	5.6794	5.70215	3.14785	2.69746	2.84236	2.73256	2.45529	2.99183	2.35117
GSM1692058	28	0	3.91918	6.1601	10.3848	4.74319	3.39391	8.56708	2.09183	3.71777	6.04458	3.14486	2.9629	5.88412	9.04616	2.96128	2.07803	2.22625	2.97891	2.56852	3.97792	2.26485
GSM1692059	28	0	4.22273	4.61246	10.2618	11.2311	3.39838	7.93367	2.50722	3.44145	6.36109	4.98614	2.28872	5.62683	6.69577	2.51818	2.60879	2.21355	2.25578	2.50648	3.64348	3.13452
GSM1692063	28	0	4.53101	4.45637	10.7485	6.97775	3.61843	8.61621	2.93603	2.87541	6.02766	3.26857	2.44915	5.73028	7.64813	2.85436	2.2363	1.74546	2.45474	2.85947	2.79905	2.2109
GSM1692073	28	0	4.33433	4.20882	10.5937	5.77187	3.26326	7.64602	2.22448	3.2899	6.91341	2.34231	2.47936	5.85774	7.35514	3.71153	2.3552	2.58937	2.51081	2.5451	2.94123	2.40159
GSM1692081	28	0	3.533	3.63024	9.78968	9.59335	4.80234	8.88707	3.01898	5.57269	5.22577	5.42307	2.50799	5.2458	8.58416	3.09215	2.31313	2.11168	2.62278	2.33164	2.51917	2.89017
GSM1692086	28	0	3.91025	5.75824	9.70596	5.53452	3.8034	9.57225	2.17119	4.15108	5.74979	3.68815	2.6722	5.69153	5.96357	2.70058	2.84631	3.12214	2.45474	2.75068	3.79523	1.94149
GSM1692087	28	0	3.83765	3.52574	10.2813	4.35424	3.31677	9.02755	2.51793	3.21698	6.0095	1.90308	2.67002	5.92062	8.73271	2.76333	2.25092	2.10622	2.82607	2.55198	3.29532	2.99235
GSM1692089	28	0	4.13187	3.65309	10.8052	6.23714	3.22372	10.2041	2.65426	2.51892	5.86037	2.06993	2.6885	6.31444	9.87436	3.87649	2.0673	2.34425	2.56075	2.11627	3.47251	4.24368
GSM1692093	28	0	3.80168	3.77765	10.407	7.65225	3.16408	10.0064	2.88351	3.61843	6.74015	3.3932	2.26368	5.621	9.17335	2.98432	2.2652	2.05164	2.43387	2.64704	3.73842	3.2645
GSM1692094	28	0	4.17104	3.78149	10.3643	6.27049	3.27306	9.15324	2.87338	3.86613	6.26225	2.11104	2.74305	6.30467	9.26513	3.01386	2.27059	2.44157	2.55051	2.72776	3.28002	2.3313
GSM1692096	28	0	4.0545	4.8611	10.1302	7.17302	3.16672	8.3327	2.08878	2.16215	6.33496	2.1697	2.17802	5.84717	6.85696	2.84381	2.32076	2.21355	2.46739	2.87412	3.51441	2.52614
GSM1692099	28	0	3.80552	7.00456	10.4741	5.13759	3.91514	8.84154	2.3499	3.50309	5.22093	3.29532	3.09836	5.13967	4.76344	3.49347	2.72098	5.13075	2.77891	3.31874	2.89527	2.41797
GSM1692107	28	0	3.76926	5.1551	9.92243	9.41627	3.49383	9.6563	2.88457	3.40221	5.6851	4.31399	2.18954	5.62925	9.15324	3.05613	2.23426	2.26867	2.50082	2.27987	3.43699	2.74804
GSM1692109	28	0	3.95073	3.18852	10.3326	8.78623	3.72063	9.59335	2.83383	4.27245	6.01526	3.32334	2.54302	5.70291	9.89091	3.03593	2.16548	2.2118	2.57606	2.71087	3.33578	2.77019
GSM1692115	28	0	3.65345	5.11353	9.36143	9.9723	3.88752	8.93807	2.29668	3.9219	5.57814	4.76898	2.74162	5.6851	6.55469	2.88709	2.22791	2.88761	2.81069	3.15638	3.02202	1.9007
GSM1692118	28	0	4.09653	5.37387	10.5213	9.3208	4.32705	7.88892	2.33714	3.24875	5.85427	5.09786	2.33841	5.90111	5.94027	4.01064	2.05349	4.23649	2.52435	2.56276	2.88325	2.65182
GSM1692121	28	0	4.25138	4.75807	10.9713	8.53913	3.83064	8.12028	2.97229	3.13185	6.3513	3.33253	2.41379	5.77531	10.023	2.65209	2.9261	2.1041	2.59637	2.30646	4.51997	2.70774
GSM1692123	28	0	3.48699	4.57277	9.95529	5.38741	4.47035	8.07374	2.5695	3.74763	5.53608	2.50055	2.59153	5.70867	6.26118	2.6132	2.4703	4.78894	3.14308	2.55675	2.93367	2.18255
GSM1692126	28	0	3.51958	3.80122	10.1111	2.43387	3.92548	7.39186	2.40842	2.85084	6.46786	3.8621	2.41824	5.67777	7.49415	2.37992	2.73493	3.48053	2.77283	2.6565	3.15373	2.71931
GSM1692130	28	0	3.87159	3.73177	10.6969	6.5571	3.98299	8.51857	2.97943	3.28897	6.40194	2.73708	2.17394	5.70372	8.96412	2.85516	2.36724	2.48637	2.20438	2.50363	4.30458	2.52738
GSM1692133	28	0	3.68815	3.32367	11.1362	8.53558	3.631	10.2715	3.08685	3.81327	5.86123	3.37313	2.16272	5.23219	9.00921	3.15492	2.18004	1.73273	2.38262	2.385	3.12665	3.51923
GSM1692136	28	0	4.09461	4.07591	9.76677	9.92243	3.63137	9.67005	2.71711	4.72014	5.46388	4.06691	2.43777	6.1294	7.65008	3.19992	2.50953	2.20293	2.7282	2.50495	2.71469	2.52788
GSM1692137	28	0	3.92818	5.43277	10.121	10.407	3.73634	8.02882	2.86722	2.71279	5.77943	4.02006	2.55925	5.29767	8.00309	2.54104	2.57785	2.58814	2.39067	2.54279	4.27245	2.34519
GSM1692138	28	0	3.6027	5.75737	10.2813	3.51288	3.57356	9.5792	2.13952	2.63051	5.79294	3.69267	2.6083	5.22441	7.75308	2.44674	2.29023	3.38071	2.42575	2.95834	3.55821	2.24592
GSM1692139	28	0	4.07545	4.38856	10.1945	5.49927	2.87618	7.76457	2.5398	4.65741	6.77422	2.68726	3.29983	5.8138	6.87366	3.04953	3.31027	2.36882	2.78661	3.16047	4.47652	2.37279
GSM1692140	28	0	3.91204	6.1903	9.15324	8.45375	4.15255	8.60529	3.0964	3.30081	4.59914	5.34279	2.42912	5.38213	5.75991	2.98806	2.36724	3.46927	2.35706	2.81858	2.76162	2.19668
GSM1692142	28	0	3.9904	5.16207	10.463	6.82385	3.47363	8.15985	2.46923	4.27245	5.98365	2.7478	2.94416	5.83946	8.84962	3.17861	2.56751	2.25457	2.65133	2.57218	3.34926	2.38382
GSM1692145	28	0	3.78568	3.82675	10.3643	4.74906	3.31186	8.91627	2.26676	3.22892	7.32953	2.7709	2.94391	5.79547	8.14562	2.59613	2.23004	2.28616	2.71015	2.56201	3.22187	2.00979
GSM1692156	28	0	3.54471	6.55008	10.2813	11.1729	3.92145	8.28323	2.85212	2.8343	6.0494	5.42233	2.4748	5.25659	6.0133	2.54279	3.63252	2.74735	2.38976	2.24126	3.29089	2.52614
GSM1692162	28	0	3.9475	3.11629	10.7087	8.25896	3.35188	8.2983	2.77164	4.49147	4.60955	3.30638	2.96503	5.6252	8.89933	3.01816	1.98021	2.5456	2.56425	2.52042	2.34679	2.38231
GSM1692166	28	0	3.79435	5.54538	10.485	6.52299	3.44648	7.89883	2.38053	3.93994	6.98803	2.75216	2.40677	5.43353	6.39304	3.11113	2.33066	2.23004	2.79583	2.4882	3.6523	2.4263
GSM1692172	28	0	3.95843	2.85872	10.8489	6.0162	3.30278	8.3815	3.10155	3.14366	5.75493	2.03653	2.36852	5.70291	7.26978	3.91068	2.09546	2.03459	2.33937	2.57191	2.7859	2.63148
GSM1692174	28	0	3.70393	4.64974	9.2814	6.73747	4.57335	8.90808	2.65769	4.51201	4.97963	5.19471	2.53388	5.53754	6.57858	3.27652	2.22234	3.17243	2.65088	2.59707	2.65499	3.08936
GSM1692181	28	0	4.20069	3.83374	9.77462	6.53592	3.86799	8.54603	2.63004	3.29374	4.72659	4.68103	2.85622	6.12641	8.48449	2.87312	2.33937	1.94492	3.17686	3.15285	2.72919	2.26714
GSM1692187	28	0	4.0489	3.49237	10.7228	8.96858	3.24277	5.20045	2.61295	3.04453	5.51881	3.36735	2.47989	5.29845	10.4178	3.04899	2.21792	2.40474	2.2728	2.30085	3.92993	2.20293
GSM1692191	28	0	4.14469	3.36766	10.4284	11.5067	3.80296	5.70291	2.59589	4.20623	6.74412	7.43277	1.9258	5.47693	6.41431	2.56827	2.43114	2.8226	2.4076	2.3853	4.18051	2.39067
GSM1692192	28	0	4.26576	3.92548	10.4397	3.65777	3.43592	7.83851	2.52188	3.28037	7.23256	2.88836	2.46399	5.71778	6.77694	3.13601	2.3026	2.07402	2.37934	2.26982	3.28325	2.16157
GSM1692193	28	0	4.04554	4.18145	10.463	9.8823	3.47685	9.92243	2.44622	4.39292	5.86037	3.13484	2.38855	5.89036	8.68455	3.13125	2.41545	2.11564	2.37581	2.75165	3.51175	3.63137
GSM1692197	28	0	3.49418	3.07896	10.7485	8.84962	2.96737	11.4507	2.99937	3.08237	5.73455	2.81686	2.275	5.45788	10.4741	2.92246	1.96386	2.33492	2.33196	2.1424	2.59659	4.22224
GSM1692198	28	0	4.10241	4.76344	10.0759	9.91458	3.13748	8.20588	2.68699	3.97191	6.11767	2.97174	2.99882	5.59249	5.90654	2.58368	2.7816	3.18223	2.67002	2.79879	4.07968	2.26906
GSM1692201	28	0	3.72644	5.45557	10.5574	6.69182	3.34335	9.51897	2.54206	4.76521	5.88772	2.91805	3.04115	5.89036	7.66282	3.39871	2.5356	2.36974	2.70942	2.97062	3.36501	2.46399
GSM1692202	28	0	4.14566	4.48357	10.9713	10.3643	3.52646	8.89119	2.33427	3.62752	6.19633	3.63563	2.40564	5.65635	8.39394	2.77187	2.19285	2.62189	2.64799	2.42349	3.65777	2.72171
GSM1692206	28	0	4.23602	3.94398	10.545	7.06862	3.03676	8.12852	2.42293	4.32545	6.08546	2.62666	2.42321	5.73028	8.61621	3.29276	2.1702	2.01432	2.68234	2.85336	3.18437	3.40361
GSM1692207	28	0	4.39348	4.21136	9.12811	7.54765	3.61604	7.08112	3.57089	3.95981	6.07785	3.23937	2.66494	5.99385	8.93807	2.95997	2.28911	2.22105	2.66881	2.7428	2.57733	2.23875
GSM1692212	28	0	3.71698	8.3112	10.4974	3.57741	3.97747	6.70603	2.46579	3.19845	5.53213	3.35025	2.26329	5.08906	5.80329	2.92142	2.60288	6.04458	2.63836	2.56701	3.24533	2.21486
GSM1692213	28	0	3.73799	5.95545	9.67005	3.80248	3.49127	8.72112	2.72585	4.02141	6.09516	3.38136	2.66881	6.00495	8.73634	3.05558	2.1424	2.23258	2.59544	2.46293	2.97174	2.3996
GSM1692216	28	0	3.82808	4.04314	10.7778	7.34412	3.75317	9.8823	2.59544	3.78613	5.98834	2.92893	2.40418	5.66048	8.87503	2.98996	2.18907	2.03039	2.28799	2.35426	3.22128	3.48734
GSM1692221	28	0	3.89238	3.99837	10.1945	11.8966	4.26055	9.3208	3.21112	3.0564	6.35883	5.70051	2.29561	5.45557	7.10197	3.61374	2.19902	2.09914	2.74637	2.55149	3.73799	3.27873
GSM1692225	28	0	4.05262	4.93876	10.2618	10.6186	3.14996	10.1481	2.61826	3.83718	6.13139	4.32226	2.23509	5.60342	6.76129	3.58668	2.55572	2.54807	2.75652	2.54004	3.33092	3.41351
GSM1692227	28	0	3.81634	4.12246	10.4284	11.8966	4.23401	9.04616	3.04815	2.80846	6.05321	5.18851	2.22368	5.75493	9.68466	2.7471	2.37643	2.50773	2.2652	2.13177	3.1123	2.34803
GSM1692238	28	0	4.10386	3.80207	9.50583	9.39146	3.3817	8.10638	2.13296	4.9973	5.70372	1.95034	3.06275	5.49541	7.20765	3.01735	2.51617	2.33097	2.99991	2.67675	3.05945	2.02313
GSM1692242	28	0	3.9724	5.50867	10.6445	6.98211	3.30735	8.89119	2.36387	4.20928	5.75991	2.21531	2.9528	5.89482	7.69055	3.71397	2.54855	2.38769	2.80772	2.70034	3.19695	2.55973
GSM1692245	28	0	4.27399	4.24832	10.4284	7.35705	3.31843	9.5792	2.51644	4.05501	6.62252	2.75724	2.31643	6.06656	9.81274	2.90718	2.06825	2.21531	2.34	2.65329	3.61139	3.19992
GSM1692247	28	0	4.06932	3.97191	10.9253	9.30427	3.90708	10.5814	2.99857	3.16763	5.41699	3.38136	2.33808	5.68104	10.0494	3.58976	2.11958	2.24464	2.42349	2.57416	3.35419	3.08796
GSM1692255	28	0	3.73962	2.93475	10.0672	7.43829	3.69142	7.47504	2.34959	4.46475	5.23864	3.34205	2.25495	5.64141	8.50827	2.57049	2.21486	2.3346	2.49927	2.48352	3.28705	3.43804
GSM1692257	28	0	4.16604	4.57449	10.3848	4.09798	3.58244	6.86108	2.35983	3.01954	7.51435	3.06779	2.49977	5.57895	7.38629	3.37583	2.23217	2.26867	2.51992	2.4804	3.17361	2.3336
GSM1692258	28	0	3.48625	2.86125	10.545	9.16857	3.72063	7.85754	2.77211	3.67334	5.56173	4.51597	2.28169	5.23578	9.15324	2.91701	1.98578	2.35921	2.23217	2.33066	2.8398	2.79607
GSM1692260	28	0	4.30983	4.35479	10.2227	7.50208	3.63409	9.22704	3.01927	3.19695	5.87	3.50488	2.38353	5.83615	7.38817	2.94867	2.86953	2.24209	2.31172	2.56128	3.59736	2.36017
GSM1692261	28	0	4.06407	3.71857	9.70596	6.86944	3.30898	8.90383	2.36882	3.11767	6.69837	2.93026	2.43387	5.36199	7.28696	3.27113	2.43056	2.00522	2.56425	2.58195	3.62827	2.86849
GSM1692266	28	0	4.415	3.45042	10.7916	3.5421	3.00606	8.13699	2.31977	2.83506	6.52533	2.34926	2.59954	6.48647	8.49117	2.64607	2.25294	2.05441	2.5822	2.98916	3.89415	2.86901
GSM1692274	28	0	3.95029	6.12751	11.0674	8.70292	3.85601	8.2863	2.15419	3.71031	5.29767	2.69819	2.65062	5.44935	6.87498	2.97009	2.51892	2.19951	2.7282	2.76822	3.48661	2.72292
GSM1692278	28	0	3.7107	5.81821	10.1302	9.10845	3.48589	8.58771	2.50363	2.7135	5.94118	2.7956	2.57167	5.32312	8.3296	2.76748	2.39991	3.64788	2.34959	2.59449	3.72438	2.36265
GSM1692284	28	0	4.45136	3.77807	10.2813	8.57392	3.59016	5.75056	2.55473	2.49261	6.51485	3.36086	2.64968	5.8199	8.23184	2.76722	2.35212	2.91105	2.32076	2.99476	4.08778	2.45585
GSM1692289	28	0	4.40473	4.43068	10.2813	6.83199	3.11906	9.1847	2.36419	2.4141	7.14019	2.71494	2.90901	6.34901	6.95667	2.8353	3.00689	2.13545	3.13272	2.9077	2.77964	3.05723
GSM1692294	28	0	3.79167	3.9649	10.5937	4.81894	2.96581	9.05575	2.38322	3.65657	5.88683	2.7592	2.66977	5.73625	9.09385	2.98026	2.27875	2.42265	3.34432	2.73445	3.90116	2.86297
GSM1692296	28	0	3.66065	3.50706	10.3643	3.17774	3.35724	7.21585	3.74003	2.43609	5.41334	3.18469	1.96386	5.76265	10.407	2.6565	2.53438	2.52761	2.35084	2.27464	3.68619	3.06944
GSM1692301	28	0	3.52179	6.53239	9.77462	9.81274	3.45463	8.65136	2.50388	4.92164	4.62732	2.57656	2.89455	5.67777	7.01507	2.71279	2.24209	2.21225	2.61708	2.91366	2.78541	2.60484
GSM1692302	28	0	3.80425	3.30832	10.3643	10.9253	3.25884	5.38213	3.52826	2.88632	6.2179	4.54376	2.49513	5.3086	7.56415	2.80795	2.98026	2.32145	2.5026	2.29458	3.64543	2.98565
GSM1692304	28	0	4.04841	5.32453	10.407	8.99528	3.90437	7.52019	2.52461	3.67775	5.36716	2.94472	2.5695	5.91445	7.93635	2.80078	2.44211	1.93196	2.85719	2.88044	2.75408	2.41682
GSM1692308	28	0	3.9089	3.7347	10.4284	7.37898	3.39838	5.32897	3.26356	2.42183	6.28201	4.43984	2.19433	5.22023	5.81115	2.86572	2.66806	3.2087	2.36755	2.78517	3.14223	2.36632
GSM1692315	28	0	4.22433	2.30222	10.5693	3.19151	3.22218	10.1302	2.55003	2.65329	7.00292	2.03459	2.5398	5.88862	9.30984	4.25947	2.2109	2.0764	2.53659	2.93258	3.55071	4.0417
GSM1692319	28	0	4.14184	5.08504	9.78968	4.3437	3.38238	9.92243	2.36387	3.51588	5.60894	3.63876	2.35799	5.72623	8.85392	3.04843	2.16652	3.0905	2.23962	2.49387	3.42754	2.69459
GSM1692322	28	0	3.86081	6.33164	9.98041	3.79784	4.9565	9.6987	2.4036	4.77383	4.85351	2.47804	3.03375	5.45084	7.9924	2.54455	2.143	5.76171	2.62116	2.42518	2.79879	2.33327
GSM1692332	28	0	3.50418	6.49848	10.5574	8.90808	3.29917	7.25607	2.78372	3.27714	6.10201	3.44472	2.52714	5.0663	7.21904	2.40504	2.99588	2.8807	2.45774	2.61826	3.8937	2.09619
GSM1692335	28	0	3.54511	6.34151	10.6445	7.08748	4.44419	9.27067	2.68185	4.36658	5.00171	2.72486	2.73851	5.12397	8.3586	3.07507	2.40901	5.34799	2.923	3.14279	2.71734	2.71542
GSM1692348	28	0	3.75407	3.40182	10.1841	11.5981	3.91295	8.41385	2.54855	4.21443	5.80243	3.70267	2.93709	5.73708	8.29519	3.21546	2.37643	2.14708	3.59584	2.46319	3.0528	2.39149
GSM1692355	28	0	4.0125	4.38007	10.4974	9.21643	3.42123	9.16857	2.46895	3.66735	6.09713	3.33023	2.48689	5.87082	8.05546	2.84605	2.18407	2.22581	2.77403	2.44157	3.31973	2.63527
GSM1692356	28	0	3.74724	4.51374	10.157	7.35705	4.35003	9.20586	2.34197	3.50454	6.01813	2.77456	2.47829	6.1355	7.85503	3.14045	2.16272	2.17286	2.83906	2.41324	3.50274	2.40133
GSM1692360	28	0	4.29687	3.4931	11.2311	3.61179	3.39222	7.62114	2.19	3.33774	7.98232	2.25617	2.85745	6.00399	8.43384	3.14366	2.16599	2.13723	2.64322	2.52188	2.78493	2.35828
GSM1692364	28	0	4.00925	5.22508	10.3226	9.31522	4.48467	7.68834	3.98208	2.81142	5.88144	4.24682	2.40076	5.44115	7.85263	2.8421	2.31409	4.48862	2.4645	2.39208	3.20421	2.19045
GSM1692373	28	0	3.74128	3.46498	9.85837	10.9092	3.86257	9.19039	2.54832	4.14715	4.8772	5.37454	2.32673	5.53827	9.10845	2.98941	2.21619	2.42126	2.28278	2.54352	3.27873	2.35335
GSM1692375	28	0	3.78914	5.2694	10.485	3.97331	3.59394	9.01804	2.25817	2.71184	6.57858	2.5026	2.27386	5.72281	6.34042	2.90443	2.60168	2.57072	2.8161	2.65474	2.56501	2.42575
GSM1692379	28	0	3.90798	6.5535	10.2329	3.66735	3.38645	7.42539	2.62397	2.78731	6.67642	4.17408	2.37159	5.15726	5.35315	2.80053	2.48663	3.06722	2.5021	2.20676	3.60385	2.22665
GSM1692386	28	0	3.80854	3.98624	10.4397	10.2329	3.51066	7.27859	2.59251	2.96789	6.1973	3.14075	2.40106	5.29619	7.91607	2.81909	2.77915	2.32505	2.3853	2.38559	4.258	2.46819
GSM1692393	28	0	3.94309	5.11832	10.2041	9.62851	2.99447	10.8052	2.93886	4.20323	5.97172	3.56665	2.87462	5.80937	8.21758	3.04622	2.17119	2.161	2.39528	2.67896	3.24153	3.37078
GSM1692404	28	0	4.68459	4.12686	10.6838	5.04131	3.37548	8.96412	2.39236	2.76208	6.34255	3.45042	2.20905	5.85514	9.41627	2.74467	2.48663	2.06558	2.32707	2.56024	4.47812	2.38769
GSM1692410	28	0	3.77143	4.15203	10.0494	9.90712	3.36735	9.41014	2.48015	5.15369	5.83946	3.18405	2.71542	5.70617	7.14351	3.27777	2.51389	2.33035	2.76699	2.70584	3.22586	2.19572
GSM1692412	28	0	4.04077	5.64813	9.82811	7.41993	3.2582	9.34968	2.27242	3.95342	5.72028	3.19391	3.23719	6.01046	5.88505	3.06331	2.72461	2.50162	2.91005	2.40018	2.77819	2.42436
GSM1692413	28	0	4.76108	3.47756	10.8193	5.89942	3.50669	9.06967	2.49743	2.87842	6.27482	2.80721	2.7044	6.13742	8.71375	3.20055	2.05164	2.90009	2.63478	2.76458	3.46715	2.53929
GSM1692415	28	0	3.69746	3.8915	10.3537	3.34038	3.32171	8.10638	2.40106	2.80669	6.14332	3.35759	2.2305	5.38888	9.98041	2.74518	3.17212	2.39149	2.39732	2.60805	3.91295	2.91056
GSM1692416	28	0	4.15846	4.27661	10.023	8.71375	3.56817	7.50208	2.33714	3.45218	6.25376	2.94972	2.26829	5.6252	6.86944	2.74899	2.43553	1.79955	2.31477	2.62618	3.25631	2.8802
GSM1692420	28	0	4.06644	4.20272	10.3326	9.55291	3.93077	9.7285	2.32868	3.98255	6.01426	2.47426	3.09723	6.37204	8.81405	2.41935	2.26944	2.214	2.72411	3.09303	2.8398	2.44729
GSM1692422	28	0	3.83194	4.93116	10.3643	7.52401	3.44041	9.64214	2.33685	4.22224	5.51578	2.99074	2.26216	5.5306	8.79454	3.35523	2.28169	2.34833	2.38231	2.73754	3.45042	2.78303
GSM1692423	28	0	3.56591	3.75106	10.5088	6.55008	3.17183	10.7485	2.64799	3.01361	5.71696	2.05164	2.60805	5.54769	10.6061	2.95051	2.22963	2.30119	2.41463	2.56725	2.87694	3.01761
GSM1692424	28	0	4.23401	4.19771	10.3956	4.35797	3.56934	7.33512	2.86174	2.88275	6.9911	3.30215	2.50548	5.91084	7.88404	3.26326	2.33841	2.21	2.47936	2.7835	3.91963	2.12862
GSM1692425	28	0	4.33228	6.06837	10.6061	6.05897	3.59736	7.66076	2.47426	3.47291	6.85421	2.90848	2.70058	5.65966	7.40135	2.97649	2.25937	2.85187	3.27461	2.60117	3.30278	2.37522
GSM1692430	28	0	3.8525	3.58091	10.3956	10.8932	4.29216	9.27067	2.677	3.55256	5.8939	6.09417	2.24801	5.63568	8.28936	3.39697	2.25578	1.99769	2.29168	2.45234	2.7878	3.16911
GSM1692437	28	0	4.32911	3.06861	10.4741	6.2179	3.72187	9.33751	2.74899	3.19208	7.16478	2.63619	2.97649	6.12849	8.93359	3.13331	2.37493	2.52514	2.44428	2.50082	3.50955	2.97705
GSM1692439	28	0	3.87114	6.18021	10.2618	5.91262	3.54741	9.87436	2.70202	3.00663	4.8059	3.06443	2.59683	5.77697	8.37809	3.07028	2.59325	2.45612	2.31137	2.76186	3.21295	2.72844
GSM1692440	28	0	4.08586	3.33774	10.7778	8.79829	3.14845	8.19133	2.52788	4.31558	7.68192	2.82186	2.62139	5.8138	8.3327	2.78086	2.45612	2.19758	2.96369	2.69529	3.44007	2.79536
GSM1692441	28	0	3.62752	4.07401	10.2522	4.84673	3.63369	9.61405	2.29738	3.59434	5.88945	3.04899	2.67776	5.15369	9.15324	2.78254	2.38023	2.31812	2.27242	2.59567	2.69984	3.50346
GSM1692445	28	0	3.94532	4.54017	10.9556	9.44829	3.20755	6.9391	2.54482	2.94921	6.77422	3.49493	2.55198	5.37237	9.93782	3.07787	2.45555	2.22791	2.54279	3.48373	4.11805	2.14537
GSM1692446	28	0	4.19917	6.34255	10.1841	6.90783	2.88608	10.3226	2.4695	4.88992	5.70867	3.3643	2.77648	5.5963	7.38817	3.41766	2.49464	2.77329	3.00634	2.83857	2.85771	2.4598
GSM1692448	28	0	4.2714	5.13759	10.1841	7.06558	3.5909	8.61621	2.9067	4.29793	7.03328	3.14394	2.69793	5.9509	8.1175	3.15313	2.38053	2.90368	2.83556	2.57656	4.54776	3.39288
GSM1692453	28	0	3.86982	6.77422	9.46738	7.63144	3.47826	10.3126	2.35799	4.42798	4.4687	2.70083	3.24749	5.40872	7.09405	3.71531	2.44157	3.65862	2.61371	2.68897	2.66518	2.34295
GSM1692458	28	0	4.21849	4.43336	9.79708	8.56006	3.63953	9.02755	2.28132	4.81707	6.44362	2.8881	2.48556	6.09516	6.68661	3.80728	2.73016	2.22368	3.02336	2.39176	2.3847	2.05858
GSM1692461	28	0	4.04217	4.58143	10.4974	11.2493	3.96255	9.52605	2.4432	2.89092	5.94027	4.55729	2.39528	5.65056	8.6127	3.15871	2.07323	2.20952	2.40814	2.53286	3.15083	3.07621
GSM1692465	28	0	4.14326	4.74138	10.3326	7.62114	3.03565	7.22757	2.43387	2.73234	6.83324	3.24875	2.56276	5.52654	5.04937	3.10504	2.5269	2.34032	2.91056	2.41324	3.32431	2.13545
GSM1692466	28	0	3.91342	3.56205	10.6577	6.49848	3.31778	8.02882	2.52909	3.1996	6.68011	3.06443	1.96707	5.38134	8.60529	2.88457	2.44729	2.25048	2.50522	2.97463	3.42719	2.69866
GSM1692488	28	0	4.65621	5.07759	10.5213	9.25414	3.529	6.87781	2.95808	3.67533	6.89221	4.0326	2.32044	5.43135	6.05321	2.8881	2.98644	1.9951	2.37934	2.54156	4.58826	2.4569
GSM1692489	28	0	3.85819	3.14607	10.7485	4.13439	4.08636	7.72141	2.42687	3.5207	5.65136	2.65449	2.75724	5.85947	8.6301	2.6376	2.24338	2.34519	2.84308	3.06109	4.30363	2.9118
GSM1692491	28	0	3.98993	3.17272	10.8052	9.87436	4.03074	8.27694	2.37821	2.75823	6.21478	4.19474	2.55374	5.80157	8.16551	2.91571	2.2275	2.61395	2.44567	2.46686	3.232	2.92815
GSM1692493	28	0	3.80728	5.83615	10.763	5.26431	3.65188	9.71376	2.61127	2.2858	5.28102	3.21204	2.1702	5.30435	8.75494	2.4451	2.44703	2.9629	2.42321	2.47614	3.77554	2.87462
GSM1692494	28	0	3.64463	2.90565	10.8193	9.02755	3.559	9.94666	2.42546	4.13938	5.95545	3.09471	2.23875	5.5971	9.05054	2.91393	2.27761	2.22665	2.45852	2.82458	2.52188	3.62715
GSM1692501	28	0	4.25644	3.7887	10.1754	6.37204	3.21325	8.46723	2.34833	3.18793	6.89792	3.22923	2.441	6.05705	9.15801	3.59736	2.52262	1.91952	2.47185	2.69459	3.20933	2.4748
GSM1602839	12	1	3.70309	4.54074	10.0148	10.6445	4.05549	8.06366	2.26407	2.78975	5.22161	4.9591	2.49261	5.28451	9.14772	2.7328	2.50773	3.72104	2.48877	2.4317	3.18161	2.58243
GSM1602858	15	1	4.25488	4.87783	9.72124	8.75494	3.81979	8.65479	2.49182	4.30932	6.34687	5.09982	2.43056	5.84373	7.36787	2.67604	2.27577	2.77964	2.55751	2.76553	3.66065	1.81801
GSM1602863	1	1	3.8128	6.39412	10.4513	8.53558	3.46073	8.42039	2.37764	2.77043	5.94213	4.38966	2.4036	5.60342	6.93758	2.64345	2.82705	2.52563	2.51743	2.93423	3.49678	2.73875
GSM1602868	2	1	3.611	4.35479	11.0674	6.41773	3.90259	7.55158	4.18628	3.26611	5.35612	6.04845	4.08686	4.75263	7.03487	3.0242	2.26751	3.31155	2.61027	2.38677	2.99101	2.54104
GSM1602908	0	1	3.29244	6.25904	9.53303	10.763	4.78649	8.79047	2.43749	3.9035	4.79567	5.5948	2.40248	5.04131	5.1425	2.47671	2.52761	5.12936	2.76232	2.51694	2.68653	2.40191
GSM1602912	8	1	3.73842	3.53004	10.864	6.97482	3.48842	7.81055	2.2275	4.38652	5.85248	2.33906	3.06944	6.02573	5.66779	3.44934	2.20196	2.36265	2.54302	2.85312	2.90468	2.96424
GSM1602923	1	1	3.34072	3.75064	9.93782	12.2327	3.52326	7.31713	3.86799	4.68933	5.66293	5.87	2.188	4.81517	3.40361	2.98565	2.04431	3.76926	2.65599	2.6242	2.93937	2.5645
GSM1602927	0	1	4.26055	6.10998	10.4284	3.92369	3.56516	6.97332	3.4779	2.6329	7.0455	3.57089	2.48091	5.40795	5.62925	2.75968	2.34425	2.43777	2.59204	2.78372	3.75106	2.38412
GSM1602931	20	1	3.72232	2.83004	10.6838	3.46463	3.52682	8.59108	2.32868	4.06357	5.71619	3.41978	2.9515	5.54382	9.21643	3.44325	1.98021	2.15708	2.72076	2.37338	2.55522	2.385
GSM1602932	15	1	3.52396	4.75556	9.89921	6.55941	3.5421	7.37508	2.69551	3.03539	5.91084	3.8034	2.39732	5.08301	5.24435	2.39355	2.26557	3.89498	2.3773	2.53338	3.34205	2.36478
GSM1602943	16	1	3.66975	3.5056	10.6186	7.93635	3.9979	9.01356	2.91726	2.57606	6.68405	3.16974	2.43938	5.41262	9.78968	2.5869	2.66881	2.37551	2.61002	2.57883	3.32268	2.76281
GSM1602946	8	1	3.71237	7.11152	9.89921	8.2863	4.92036	8.54603	2.55849	3.06888	5.62356	6.19934	2.61102	4.94752	7.53584	2.6073	2.23875	5.7129	2.89857	2.49769	2.69481	2.50287
GSM1691864	12	1	3.95206	3.92327	10.5213	8.39086	3.44614	7.7464	2.65352	3.87875	6.06459	2.44567	2.53362	5.92594	8.37487	2.98324	3.06497	2.3865	2.64562	3.08769	3.74594	2.27424
GSM1691868	7	1	3.64543	3.10386	10.121	6.62734	2.99722	10.3643	2.53414	4.36553	6.32408	2.10056	2.79807	6.08936	9.67005	3.39288	2.58293	2.16548	2.61969	2.99074	2.7203	3.07979
GSM1691880	11	1	3.8635	7.66076	9.75133	9.62851	4.13736	8.26202	2.67432	4.38175	5.30713	4.24682	2.41099	5.56323	5.05809	3.0242	3.15202	2.26446	2.82109	2.87412	2.99882	2.18105
GSM1691884	0	1	3.49456	3.80854	10.4397	8.88293	4.53555	9.25414	3.29374	3.31809	5.59788	5.89671	2.36478	5.57895	8.43384	2.69505	2.39874	2.46319	2.47057	2.70295	3.12582	2.52214
GSM1691935	15	1	4.10093	3.75275	9.92243	5.63899	3.25501	8.58416	2.26906	3.53414	6.93323	2.8226	2.76256	6.31224	8.14273	3.47251	2.02199	2.24679	2.76306	2.79978	3.08346	2.75263
GSM1691943	12	1	4.29425	4.39778	10.0494	10.485	3.44472	8.78254	2.60854	4.39833	5.46845	4.21339	2.72608	6.23925	7.49798	2.75992	2.42999	2.13605	2.90952	2.9555	2.82086	2.43777
GSM1691981	0	1	4.03168	6.59694	9.78968	6.05705	3.46393	7.56989	2.6616	3.83064	5.46022	2.97229	3.18374	5.52571	5.43058	2.80277	3.08403	2.41491	2.90646	2.87462	2.60024	1.87534
GSM1691984	2	1	3.41247	4.10723	9.59335	8.8176	3.60465	7.89388	3.13185	5.24149	5.43058	3.58439	3.33643	5.10253	5.56876	2.93367	2.48718	2.54878	2.49643	2.4199	2.89067	2.3477
GSM1691985	13	1	3.99506	5.16757	9.79708	10.0759	3.28293	8.6771	2.52934	3.96866	5.76265	2.61754	2.84909	5.6489	5.36865	3.28229	2.33777	2.11958	2.45801	3.01014	3.50524	2.23092
GSM1691991	5	1	3.52791	4.6396	10.3741	11.8966	4.06262	8.25007	2.87741	3.99318	6.33164	5.81472	2.28355	5.11693	7.84543	2.5695	2.20533	2.21792	2.38442	2.48877	2.70318	2.07803
GSM1691992	14	1	3.85601	4.03977	10.2618	3.9724	3.82113	7.22757	2.35706	2.71859	6.65081	2.77527	2.82285	5.49462	6.90507	3.03457	2.49338	3.7684	2.24801	2.55727	2.93859	2.09469
GSM1692006	3	1	3.89726	4.97698	9.00921	8.27404	4.00212	9.72124	2.188	4.13439	4.91787	4.25287	2.83357	5.35018	6.90361	2.53904	2.16758	3.95252	2.56178	3.17746	2.8511	2.15196
GSM1692011	2	1	3.82373	4.06262	10.3956	8.82558	3.6376	7.52019	3.18678	3.91068	6.41431	4.37038	2.66543	5.50007	6.09328	2.42602	3.46073	2.03039	2.64945	4.21597	2.76872	2.0414
GSM1692017	2	1	3.79479	5.8621	10.4178	6.93176	3.71486	4.69876	3.14699	2.52339	5.46994	2.90515	2.50522	5.2723	8.47411	2.63961	2.441	3.91514	2.76921	2.5456	3.48337	2.24338
GSM1692024	3	1	3.33974	6.03329	9.56599	7.77148	4.42144	7.18779	2.58962	4.17104	5.02077	3.45392	2.34032	5.05874	6.37869	2.88786	2.43056	5.89304	2.87054	2.60805	2.98834	2.1424
GSM1692029	3	1	3.44824	6.7848	10.2041	8.71375	3.6208	9.79708	2.24845	3.27083	5.39042	2.91262	2.4174	5.42005	6.15522	2.80204	2.441	2.27577	2.66494	2.59449	3.15313	2.24084
GSM1692038	12	1	4.37412	4.258	9.39782	8.30814	3.15202	8.12852	2.42885	4.89684	5.54688	2.85136	2.94017	6.3187	5.87441	2.92457	3.17626	2.28355	2.92841	3.31254	3.19391	2.56251
GSM1692056	1	1	3.28833	6.77296	9.70596	8.30476	3.18312	10.1945	3.8556	3.91918	4.8363	5.30502	2.93886	5.33111	4.91273	2.43777	2.53215	2.88786	3.07758	3.03431	2.74018	3.57816
GSM1692064	6	1	3.16256	4.6032	10.5937	9.81274	4.10044	8.4235	3.34072	5.5273	5.17665	4.53048	2.45074	4.69523	8.89933	3.15638	4.96806	2.05164	2.48065	2.48663	2.82186	2.7794
GSM1692092	5	1	4.67217	4.27399	9.62155	8.13423	3.8835	8.6301	2.61754	5.26859	6.1913	2.6565	3.07056	6.39732	6.38092	3.21729	2.12226	2.161	2.7459	3.16882	2.96658	2.49313
GSM1692100	5	1	3.62323	5.30931	9.95529	9.28696	3.20148	7.55158	2.43637	4.09703	6.15129	4.19278	2.66135	5.48453	7.04701	2.53362	3.05009	2.10831	2.65524	2.81167	2.71256	2.36049
GSM1692114	12	1	4.27447	4.31237	9.98926	8.06596	3.67454	7.69278	2.4703	3.37382	5.47693	3.51996	2.69117	6.07027	7.88892	3.09416	2.87944	2.10831	2.44674	2.46977	3.38272	2.75092
GSM1692119	6	1	3.55372	6.19334	10.023	9.51237	3.86436	6.79277	2.80497	4.21136	5.09853	4.58539	2.83054	5.26431	6.65807	2.935	3.29244	2.27615	3.15638	2.32013	2.9188	1.95721
GSM1692144	4	1	3.61723	4.04504	10.7778	7.04258	3.31453	8.34207	2.69117	3.36701	6.69444	2.79049	2.26982	5.59013	7.11483	2.77527	2.39236	2.29946	2.48998	2.63456	2.86297	3.27906
GSM1692151	15	1	4.0196	4.60035	9.91458	10.9253	4.65209	9.36143	3.65028	3.17067	5.54843	6.65691	2.61418	5.5971	8.40724	2.63961	2.18907	1.96386	2.3499	2.61754	2.76846	3.13011
GSM1692170	7	1	3.57856	5.67777	9.62155	10.3126	3.73962	8.27089	2.382	3.95705	5.49927	3.97928	2.33967	5.72702	6.6971	2.90591	2.4277	2.47614	2.54079	2.38887	3.06358	2.3651
GSM1692175	4	1	3.72357	3.38103	10.7778	11.3569	3.48373	7.41254	2.80301	3.92502	5.6794	4.26945	2.67288	5.70215	7.35705	2.52814	2.37764	2.2109	2.3254	2.37672	2.84184	3.73054
GSM1692205	23	1	3.62869	4.8611	10.2813	8.56361	2.98352	9.02755	2.47266	5.31804	5.86816	2.23258	3.23626	5.78697	7.28538	2.59683	2.33164	2.72919	3.12183	3.04815	2.41711	2.55824
GSM1692214	7	1	4.13784	4.47372	10.0064	10.545	3.70026	6.30032	3.04786	4.58371	6.20232	5.35315	2.22147	5.71696	7.07341	2.48427	2.16652	2.29237	2.77842	2.46794	2.6504	2.2913
GSM1692223	14	1	4.27873	3.63839	10.2813	9.24838	3.58439	6.09227	2.3651	3.66309	5.49852	4.7744	2.16813	5.55551	9.58611	2.91209	2.84983	2.21929	2.25817	2.35614	3.59316	2.29276
GSM1692244	7	1	4.06028	3.46498	10.5213	7.96449	3.17004	9.77462	2.3336	3.66618	5.61536	2.23384	3.01679	5.91704	9.67005	2.97116	2.17071	3.01927	2.60242	2.58101	2.58789	2.65794
GSM1692264	10	1	3.68815	4.76461	10.5332	5.86037	3.45427	7.67745	2.52262	2.45128	6.08546	2.69019	2.25977	5.5886	8.03657	2.6736	2.43804	2.85972	2.65723	2.51437	3.46216	2.99937
GSM1692311	11	1	4.52326	4.42962	10.2813	7.50208	3.22861	8.81405	2.55624	3.71031	6.70603	2.58863	2.4502	5.9965	7.52401	2.85771	2.06646	2.30368	2.38591	2.99722	3.78568	2.28762
GSM1692312	0	1	4.09997	5.09384	8.94646	7.23765	3.60113	9.82811	2.64009	5.61699	5.52654	4.12003	3.15025	5.70132	4.65033	3.48589	2.16813	2.45421	3.68147	2.79536	2.96737	2.18105
GSM1692329	5	1	3.94038	4.66156	9.55291	8.07909	3.35489	8.04179	2.37222	3.91247	6.59206	4.18932	2.87133	5.53754	4.41875	3.03375	2.49364	2.99289	2.92091	2.87107	3.16109	2.20533
GSM1692340	2	1	4.09752	3.56168	10.6186	8.22049	3.9326	6.34789	3.70147	2.73565	5.73121	3.63526	2.31207	5.81296	9.51237	2.33588	2.5781	2.23962	2.43359	2.89527	3.44179	2.95888
GSM1692350	0	1	3.26759	7.21585	10.1023	9.7824	3.79826	8.23484	2.25536	4.99147	6.00591	3.13363	2.54758	5.15726	6.77422	2.55051	2.5451	2.4432	3.45785	3.14814	2.4645	2.07402
GSM1692389	19	1	3.70553	3.21944	11.2311	6.99715	3.81459	9.50583	2.93367	2.26791	5.63983	2.86549	2.27836	5.55551	10.157	2.75241	2.10761	2.44019	2.47238	2.44992	2.98486	2.48479
GSM1692443	8	1	4.90378	3.835	9.34968	7.39962	3.47899	4.79805	3.42336	4.26055	7.17132	3.60113	2.49411	5.91084	6.05128	3.71698	2.46033	2.51867	3.0697	2.85489	4.12393	2.45878
GSM1692454	17	1	3.98486	5.35095	10.1481	8.42689	2.92535	9.03213	2.52113	3.50309	6.5571	2.94123	2.75798	5.47065	7.25436	3.21081	2.72246	2.5356	2.61248	2.69842	3.85819	2.66806
GSM1692459	20	1	3.89944	7.26818	10.0314	6.16607	5.06828	7.38442	2.99101	3.19604	5.0696	2.97649	2.54029	5.31294	6.92759	2.58368	2.39005	7.24415	2.24801	2.69117	3.16197	2.11168

## Sheet: Supplementary Table 4
Supplementary Table 4. The 7 immune-related genes associated with survival in sepsis patients after multivariate Cox regression analysis
ID	Coef	HR	HR.95L	HR.95H	P value
NFYC	-1.48748	0.225942	0.077581	0.658019	0.00638479
DEFA4	0.215478	1.24045	1.08133	1.423	0.00209665
CCL5	-0.465216	0.628	0.484133	0.814618	0.00045743
SERPINA3	1.00281	2.72593	1.06158	6.9997	0.0371464
CX3CR1	-0.228483	0.79574	0.643548	0.983924	0.0348925
ESR1	1.05498	2.87193	1.30794	6.30609	0.00856552
TNFRSF8	-0.73655	0.478763	0.254465	0.900767	0.0223688

## Sheet: Supplementary Table 5
Supplementary Table 5. The differentially expressed genes between different risk groups in sepsis patients
ID	LogFC	AveExpr	t	P value	Adj.P.Val	B
CX3CR1	-1.40035	7.84142	-12.7264	3.5842e-32	4.0161e-28	62.1411
MS4A3	2.18533	5.54246	12.2308	3.93369e-30	2.20385e-26	57.5369
CD24	1.69501	8.00439	11.4663	4.55981e-27	1.70309e-23	50.6248
CEACAM8	1.68342	6.77041	10.8455	1.16377e-24	2.60801e-21	45.1978
DEFA4	2.06542	7.42377	10.7749	2.16193e-24	4.0374e-21	44.5916
MPO	1.39491	4.7785	10.6489	6.48385e-24	1.03788e-20	43.5165
ELANE	1.62911	5.10421	10.2933	1.38039e-22	1.3589e-19	40.5238
CTSG	1.5981	4.79831	9.68568	2.2046e-20	9.14909e-18	35.5623
RNASE3	1.15983	6.2121	9.54086	7.17279e-20	2.00928e-17	34.4092
TCN1	1.20393	7.90009	8.54934	1.66628e-16	1.58226e-14	26.8418
BPI	1.18051	6.20217	8.10562	4.39916e-15	2.44023e-13	23.6513
KRT23	-1.01342	6.54679	-7.56239	2.03065e-13	6.79206e-12	19.922
CA2	1.00399	5.6833	7.33764	9.3481e-13	2.53008e-11	18.4382
GZMH	-1.18795	6.01742	-7.2292	1.92846e-12	4.77007e-11	17.735
LTF	1.1409	6.74894	7.11793	4.01896e-12	8.98851e-11	17.0223
RETN	1.0338	8.43047	6.76442	3.90649e-11	6.47517e-10	14.8174
LCN2	1.15322	9.87822	6.75318	4.19306e-11	6.88903e-10	14.7488
MMP8	1.48683	6.71299	6.65898	7.56326e-11	1.15457e-09	14.1777
IFIT1B	1.18612	5.35169	6.62182	9.52772e-11	1.41214e-09	13.9542
BPGM	1.05898	5.97446	6.43429	3.00758e-10	3.83826e-09	12.8422
OLFM4	1.41077	6.24405	6.3651	4.56569e-10	5.51873e-09	12.4388
